# Supplementary material for: Global, regional, and national lifetime probabilities of urinary tract infections and interstitial nephritis from 1990 to 2021
Source: J Health Popul Nutr. 2025 Jul 3;44:231. doi: 10.1186/s41043-025-00950-y (PMC12224759; doi:10.1186/s41043-025-00950-y)
Supplement: Supplementary file 2 — Additional file 2. [file 41043_2025_950_MOESM2_ESM.xlsx]

## Sheet: Table S1
Table S1. Lifetime risks of dying from UTI and IN
Both sexes
regions	birth to death(%)	age 40 to death(%)	age 50 to death(%)	age 60 to death(%)	age 70 to death(%)	age 80 to death(%)
Global	0.50(0.50-0.50)	0.48(0.48-0.48)	0.47(0.47-0.47)	0.45(0.45-0.45)	0.39(0.39-0.39)	0.28(0.28-0.28)
High-income North America	0.70(0.70-0.71)	0.70(0.69-0.71)	0.70(0.69-0.70)	0.68(0.67-0.69)	0.63(0.62-0.64)	0.50(0.49-0.51)
Caribbean	0.38(0.37-0.40)	0.37(0.35-0.39)	0.36(0.35-0.38)	0.35(0.33-0.36)	0.30(0.28-0.32)	0.21(0.19-0.22)
Andean Latin America	0.51(0.49-0.53)	0.50(0.48-0.51)	0.49(0.47-0.51)	0.47(0.45-0.49)	0.41(0.39-0.43)	0.27(0.25-0.28)
Central Latin America	0.80(0.78-0.81)	0.78(0.77-0.79)	0.76(0.75-0.77)	0.71(0.69-0.72)	0.60(0.58-0.61)	0.39(0.38-0.40)
Tropical Latin America	1.97(1.95-1.99)	1.95(1.92-1.97)	1.92(1.90-1.95)	1.86(1.84-1.89)	1.72(1.69-1.74)	1.33(1.31-1.35)
North Africa and Middle East	0.23(0.22-0.24)	0.23(0.22-0.23)	0.22(0.22-0.23)	0.21(0.21-0.22)	0.19(0.18-0.19)	0.13(0.12-0.13)
South Asia	0.56(0.56-0.57)	0.53(0.53-0.53)	0.51(0.50-0.51)	0.46(0.45-0.46)	0.35(0.35-0.36)	0.18(0.18-0.19)
Central Sub-Saharan Africa	0.13(0.12-0.14)	0.12(0.11-0.13)	0.11(0.11-0.12)	0.10(0.09-0.11)	0.07(0.06-0.08)	0.03(0.02-0.03)
Eastern Sub-Saharan Africa	0.49(0.48-0.50)	0.46(0.45-0.47)	0.43(0.43-0.44)	0.37(0.37-0.38)	0.24(0.23-0.25)	0.10(0.09-0.10)
Southern Sub-Saharan Africa	0.07(0.06-0.07)	0.06(0.06-0.07)	0.05(0.05-0.06)	0.04(0.04-0.05)	0.03(0.03-0.03)	0.01(0.01-0.02)
Western Sub-Saharan Africa	0.12(0.11-0.12)	0.10(0.10-0.11)	0.10(0.09-0.10)	0.08(0.08-0.09)	0.06(0.06-0.07)	0.03(0.03-0.04)
Oceania	0.16(0.13-0.19)	0.15(0.12-0.18)	0.14(0.11-0.17)	0.13(0.10-0.16)	0.10(0.07-0.12)	0.05(0.03-0.07)
Central Asia	0.31(0.30-0.33)	0.28(0.27-0.30)	0.26(0.25-0.27)	0.22(0.21-0.24)	0.16(0.15-0.17)	0.07(0.07-0.08)
Central Europe	0.38(0.37-0.39)	0.37(0.37-0.38)	0.37(0.36-0.38)	0.35(0.34-0.36)	0.30(0.29-0.31)	0.20(0.19-0.21)
High-middle SDI	0.41(0.40-0.41)	0.40(0.40-0.40)	0.39(0.39-0.40)	0.38(0.38-0.38)	0.34(0.34-0.34)	0.25(0.25-0.26)
High SDI	0.77(0.76-0.77)	0.76(0.76-0.77)	0.76(0.75-0.76)	0.75(0.74-0.75)	0.71(0.71-0.72)	0.60(0.59-0.60)
Low-middle SDI	0.50(0.50-0.50)	0.47(0.47-0.48)	0.45(0.45-0.46)	0.41(0.41-0.41)	0.32(0.32-0.32)	0.17(0.17-0.17)
Low SDI	0.36(0.35-0.36)	0.33(0.33-0.34)	0.32(0.31-0.32)	0.28(0.27-0.28)	0.20(0.19-0.20)	0.09(0.08-0.09)
Middle SDI	0.46(0.46-0.46)	0.45(0.45-0.45)	0.44(0.43-0.44)	0.41(0.41-0.42)	0.36(0.36-0.36)	0.25(0.25-0.25)
East Asia	0.11(0.11-0.11)	0.11(0.11-0.11)	0.11(0.10-0.11)	0.10(0.10-0.10)	0.09(0.09-0.09)	0.07(0.07-0.07)
Eastern Europe	0.49(0.49-0.50)	0.48(0.47-0.49)	0.46(0.45-0.47)	0.41(0.41-0.42)	0.32(0.31-0.33)	0.16(0.16-0.16)
High-income Asia Pacific	0.81(0.80-0.83)	0.81(0.80-0.82)	0.81(0.80-0.82)	0.80(0.79-0.82)	0.79(0.77-0.80)	0.72(0.70-0.73)
Australasia	0.94(0.90-0.99)	0.94(0.90-0.98)	0.94(0.89-0.98)	0.93(0.89-0.98)	0.91(0.87-0.96)	0.83(0.79-0.88)
Western Europe	0.89(0.88-0.89)	0.88(0.88-0.89)	0.88(0.87-0.89)	0.87(0.86-0.88)	0.85(0.84-0.85)	0.73(0.73-0.74)
Southeast Asia	0.49(0.49-0.50)	0.48(0.47-0.49)	0.47(0.46-0.47)	0.43(0.43-0.44)	0.36(0.35-0.36)	0.23(0.22-0.23)
Southern Latin America	1.64(1.60-1.67)	1.63(1.59-1.66)	1.62(1.58-1.65)	1.58(1.55-1.62)	1.47(1.44-1.51)	1.13(1.10-1.17)
Men
Global	0.41(0.40-0.41)	0.39(0.39-0.39)	0.38(0.38-0.38)	0.36(0.36-0.36)	0.31(0.30-0.31)	0.20(0.20-0.21)
High-income North America	0.53(0.52-0.54)	0.53(0.52-0.54)	0.53(0.52-0.54)	0.51(0.50-0.52)	0.47(0.46-0.48)	0.36(0.35-0.37)
Caribbean	0.36(0.34-0.39)	0.35(0.33-0.38)	0.34(0.32-0.37)	0.33(0.30-0.35)	0.27(0.25-0.29)	0.17(0.15-0.18)
Andean Latin America	0.39(0.37-0.41)	0.38(0.36-0.40)	0.37(0.35-0.39)	0.35(0.33-0.38)	0.31(0.29-0.33)	0.18(0.17-0.20)
Central Latin America	0.67(0.65-0.68)	0.65(0.63-0.67)	0.64(0.62-0.65)	0.60(0.58-0.61)	0.51(0.49-0.52)	0.32(0.30-0.33)
Tropical Latin America	1.44(1.41-1.46)	1.41(1.39-1.44)	1.39(1.37-1.42)	1.34(1.31-1.36)	1.20(1.17-1.22)	0.85(0.83-0.87)
North Africa and Middle East	0.18(0.18-0.19)	0.18(0.17-0.19)	0.18(0.17-0.18)	0.17(0.16-0.18)	0.15(0.14-0.16)	0.10(0.09-0.10)
South Asia	0.49(0.49-0.50)	0.46(0.46-0.47)	0.44(0.43-0.44)	0.40(0.39-0.40)	0.30(0.30-0.31)	0.15(0.15-0.15)
Central Sub-Saharan Africa	0.11(0.10-0.12)	0.11(0.10-0.12)	0.10(0.09-0.11)	0.09(0.08-0.10)	0.06(0.05-0.07)	0.02(0.02-0.03)
Eastern Sub-Saharan Africa	0.33(0.32-0.34)	0.31(0.30-0.32)	0.29(0.28-0.30)	0.25(0.24-0.25)	0.15(0.14-0.16)	0.06(0.06-0.07)
Southern Sub-Saharan Africa	0.06(0.05-0.06)	0.05(0.04-0.06)	0.04(0.03-0.05)	0.03(0.03-0.03)	0.02(0.02-0.02)	0.01(0.01-0.01)
Western Sub-Saharan Africa	0.07(0.07-0.07)	0.06(0.05-0.06)	0.05(0.05-0.06)	0.05(0.05-0.05)	0.03(0.02-0.03)	0.01(0.01-0.01)
Oceania	0.16(0.13-0.20)	0.16(0.12-0.19)	0.15(0.11-0.18)	0.13(0.10-0.17)	0.10(0.07-0.13)	0.04(0.02-0.07)
Central Asia	0.30(0.28-0.32)	0.27(0.25-0.29)	0.25(0.23-0.26)	0.21(0.19-0.22)	0.14(0.13-0.16)	0.06(0.05-0.07)
Central Europe	0.31(0.30-0.33)	0.31(0.30-0.32)	0.30(0.29-0.31)	0.28(0.27-0.29)	0.23(0.22-0.24)	0.14(0.13-0.15)
High-middle SDI	0.34(0.34-0.35)	0.34(0.33-0.34)	0.33(0.32-0.33)	0.32(0.31-0.32)	0.28(0.27-0.28)	0.19(0.19-0.20)
High SDI	0.62(0.61-0.63)	0.62(0.61-0.63)	0.61(0.61-0.62)	0.60(0.60-0.61)	0.57(0.56-0.58)	0.47(0.46-0.47)
Low-middle SDI	0.44(0.44-0.45)	0.42(0.41-0.42)	0.39(0.39-0.40)	0.36(0.35-0.36)	0.27(0.27-0.28)	0.13(0.13-0.14)
Low SDI	0.27(0.27-0.28)	0.25(0.24-0.25)	0.24(0.23-0.24)	0.21(0.20-0.21)	0.14(0.14-0.15)	0.06(0.06-0.07)
Middle SDI	0.36(0.36-0.37)	0.35(0.35-0.36)	0.34(0.34-0.34)	0.32(0.31-0.32)	0.27(0.26-0.27)	0.17(0.16-0.17)
East Asia	0.10(0.10-0.10)	0.09(0.09-0.10)	0.09(0.09-0.09)	0.09(0.08-0.09)	0.08(0.08-0.08)	0.06(0.05-0.06)
Eastern Europe	0.46(0.44-0.47)	0.44(0.43-0.45)	0.42(0.41-0.43)	0.38(0.37-0.39)	0.29(0.28-0.30)	0.13(0.12-0.13)
High-income Asia Pacific	0.63(0.62-0.65)	0.63(0.61-0.65)	0.63(0.61-0.65)	0.62(0.61-0.64)	0.60(0.59-0.62)	0.53(0.51-0.54)
Australasia	0.74(0.68-0.79)	0.74(0.68-0.79)	0.73(0.68-0.79)	0.73(0.67-0.79)	0.71(0.66-0.77)	0.64(0.59-0.69)
Western Europe	0.78(0.76-0.79)	0.77(0.76-0.79)	0.77(0.76-0.78)	0.76(0.75-0.78)	0.74(0.72-0.75)	0.62(0.61-0.63)
Southeast Asia	0.44(0.43-0.44)	0.42(0.41-0.43)	0.41(0.40-0.41)	0.36(0.36-0.37)	0.28(0.27-0.29)	0.15(0.14-0.16)
Southern Latin America	1.24(1.20-1.29)	1.23(1.19-1.28)	1.23(1.18-1.27)	1.19(1.15-1.24)	1.08(1.04-1.13)	0.77(0.73-0.80)
Women
Global	0.60(0.60-0.61)	0.59(0.58-0.59)	0.57(0.57-0.58)	0.55(0.54-0.55)	0.49(0.49-0.49)	0.37(0.36-0.37)
High-income North America	0.88(0.87-0.89)	0.88(0.86-0.89)	0.87(0.85-0.88)	0.85(0.83-0.86)	0.80(0.78-0.81)	0.63(0.62-0.65)
Caribbean	0.40(0.38-0.43)	0.39(0.37-0.42)	0.38(0.36-0.41)	0.37(0.34-0.39)	0.33(0.30-0.36)	0.25(0.23-0.27)
Andean Latin America	0.66(0.62-0.69)	0.64(0.61-0.68)	0.64(0.60-0.67)	0.61(0.58-0.64)	0.55(0.51-0.58)	0.38(0.36-0.41)
Central Latin America	0.93(0.90-0.95)	0.91(0.88-0.93)	0.88(0.86-0.90)	0.81(0.79-0.83)	0.68(0.66-0.70)	0.46(0.44-0.47)
Tropical Latin America	2.55(2.51-2.59)	2.52(2.48-2.56)	2.50(2.46-2.53)	2.43(2.39-2.47)	2.28(2.24-2.32)	1.85(1.81-1.88)
North Africa and Middle East	0.29(0.28-0.30)	0.28(0.27-0.29)	0.28(0.27-0.29)	0.27(0.26-0.27)	0.24(0.23-0.25)	0.16(0.15-0.17)
South Asia	0.64(0.63-0.65)	0.60(0.60-0.61)	0.58(0.58-0.59)	0.52(0.52-0.53)	0.41(0.40-0.42)	0.22(0.22-0.23)
Central Sub-Saharan Africa	0.14(0.13-0.15)	0.13(0.12-0.15)	0.13(0.11-0.14)	0.11(0.10-0.12)	0.08(0.07-0.09)	0.04(0.03-0.04)
Eastern Sub-Saharan Africa	0.68(0.67-0.70)	0.65(0.63-0.67)	0.61(0.60-0.63)	0.54(0.52-0.55)	0.36(0.35-0.37)	0.14(0.13-0.15)
Southern Sub-Saharan Africa	0.08(0.07-0.09)	0.07(0.06-0.08)	0.07(0.06-0.07)	0.06(0.05-0.06)	0.04(0.04-0.05)	0.02(0.02-0.03)
Western Sub-Saharan Africa	0.17(0.17-0.18)	0.16(0.15-0.17)	0.15(0.14-0.16)	0.13(0.12-0.14)	0.12(0.11-0.12)	0.06(0.06-0.07)
Oceania	0.15(0.11-0.20)	0.14(0.10-0.19)	0.13(0.09-0.18)	0.12(0.08-0.16)	0.09(0.05-0.13)	0.06(0.03-0.09)
Central Asia	0.33(0.31-0.35)	0.30(0.28-0.32)	0.28(0.26-0.30)	0.24(0.22-0.26)	0.17(0.16-0.19)	0.08(0.07-0.10)
Central Europe	0.45(0.43-0.46)	0.44(0.43-0.46)	0.43(0.42-0.45)	0.41(0.40-0.43)	0.37(0.35-0.38)	0.26(0.25-0.27)
High-middle SDI	0.47(0.47-0.48)	0.47(0.46-0.47)	0.46(0.46-0.47)	0.45(0.44-0.45)	0.41(0.40-0.41)	0.31(0.31-0.32)
High SDI	0.91(0.91-0.92)	0.91(0.90-0.92)	0.90(0.90-0.91)	0.89(0.88-0.90)	0.85(0.84-0.86)	0.73(0.72-0.74)
Low-middle SDI	0.57(0.56-0.57)	0.54(0.53-0.54)	0.52(0.51-0.53)	0.47(0.46-0.48)	0.38(0.37-0.38)	0.21(0.21-0.22)
Low SDI	0.46(0.45-0.47)	0.43(0.42-0.44)	0.41(0.41-0.42)	0.37(0.36-0.37)	0.27(0.26-0.27)	0.12(0.11-0.12)
Middle SDI	0.58(0.57-0.59)	0.57(0.56-0.57)	0.56(0.55-0.56)	0.53(0.53-0.54)	0.47(0.47-0.48)	0.35(0.35-0.36)
East Asia	0.13(0.12-0.13)	0.12(0.12-0.13)	0.12(0.12-0.12)	0.12(0.11-0.12)	0.11(0.10-0.11)	0.09(0.08-0.09)
Eastern Europe	0.54(0.52-0.55)	0.52(0.51-0.53)	0.50(0.49-0.51)	0.45(0.44-0.46)	0.36(0.35-0.36)	0.19(0.19-0.20)
High-income Asia Pacific	0.98(0.96-1.00)	0.98(0.96-1.00)	0.97(0.96-0.99)	0.97(0.95-0.99)	0.95(0.94-0.97)	0.89(0.87-0.91)
Australasia	1.14(1.07-1.21)	1.14(1.07-1.21)	1.14(1.07-1.20)	1.13(1.06-1.20)	1.11(1.04-1.18)	1.02(0.96-1.09)
Western Europe	1.00(0.99-1.01)	1.00(0.98-1.01)	0.99(0.98-1.01)	0.98(0.97-1.00)	0.96(0.95-0.97)	0.85(0.84-0.86)
Southeast Asia	0.56(0.55-0.57)	0.55(0.54-0.56)	0.54(0.53-0.55)	0.51(0.50-0.52)	0.45(0.44-0.46)	0.31(0.31-0.32)
Southern Latin America	2.03(1.98-2.09)	2.02(1.97-2.08)	2.01(1.95-2.07)	1.97(1.92-2.03)	1.86(1.81-1.92)	1.50(1.45-1.55)

## Sheet: Table S2
Table S2. AAPC in lifetime risk of develping UTI an IN from 1990 to 2021
Both sexes
location_name	start year	end year	AAPC	AAPC 95%CI Low	AAPC 95%CI High	Statistically Significant (0=No_1=Yes)	Test Statistic	P Value
Rwanda	1990	2021	1.4123	0.6741	2.1559	1	3.9205	0.000475
Eritrea	1990	2021	1.0095	0.7221	1.2977	1	6.9098	0
Liberia	1990	2021	0.9895	0.7131	1.2667	1	7.0417	0
Niger	1990	2021	0.971	0.9051	1.037	1	29.0018	0
Ethiopia	1990	2021	0.9131	0.7929	1.0335	1	14.9391	0
Lao People's Democratic Republic	1990	2021	0.7992	0.7695	0.8289	1	52.9266	0
Angola	1990	2021	0.7812	0.683	0.8795	1	15.6459	0
Malawi	1990	2021	0.7687	0.7021	0.8354	1	22.684	0
Uganda	1990	2021	0.763	0.692	0.834	1	21.135	0
Myanmar	1990	2021	0.7244	0.658	0.7909	1	22.3425	0
Sierra Leone	1990	2021	0.6864	0.476	0.8973	1	6.4084	0
Mali	1990	2021	0.6441	0.5812	0.707	1	20.1497	0
Guinea-Bissau	1990	2021	0.6234	0.5552	0.6916	1	17.9635	0
Eastern Sub-Saharan Africa	1990	2021	0.6221	0.5058	0.7386	1	10.5076	0
Timor-Leste	1990	2021	0.6185	0.466	0.7712	1	7.9697	0
Burundi	1990	2021	0.6179	0.2598	0.9773	1	3.3864	0.000708
Guinea	1990	2021	0.6008	0.5577	0.6439	1	27.3981	0
Mozambique	1990	2021	0.5884	0.5548	0.6219	1	34.4873	0
Zambia	1990	2021	0.5793	0.5089	0.6498	1	16.169	0
Cambodia	1990	2021	0.5596	0.5382	0.5811	1	51.2666	0
Equatorial Guinea	1990	2021	0.5473	0.4659	0.6288	1	13.2014	0
Nigeria	1990	2021	0.547	0.5125	0.5815	1	31.132	0
Burkina Faso	1990	2021	0.5467	0.5107	0.5828	1	29.8072	0
Central Sub-Saharan Africa	1990	2021	0.5378	0.4993	0.5764	1	27.4368	0
United Republic of Tanzania	1990	2021	0.5319	0.4864	0.5773	1	23.0096	0
Sudan	1990	2021	0.5123	0.4718	0.5527	1	24.8849	0
Western Sub-Saharan Africa	1990	2021	0.5098	0.4611	0.5584	1	20.5851	0
Somalia	1990	2021	0.5015	0.2692	0.7343	1	4.415	0.000121
Bangladesh	1990	2021	0.4946	0.4512	0.5382	1	22.3442	0
Democratic Republic of the Congo	1990	2021	0.4836	0.4553	0.512	1	33.515	0
Nepal	1990	2021	0.4774	0.4377	0.5171	1	23.6108	0
Low SDI	1990	2021	0.4771	0.425	0.5291	1	18.0081	0
Bhutan	1990	2021	0.4459	0.4222	0.4696	1	36.9071	0
Benin	1990	2021	0.4274	0.4056	0.4492	1	38.5521	0
Senegal	1990	2021	0.4258	0.4026	0.4489	1	36.1077	0
Madagascar	1990	2021	0.421	0.3894	0.4527	1	26.1278	0
Afghanistan	1990	2021	0.4183	0.338	0.4987	1	10.2202	0
Comoros	1990	2021	0.4133	0.3537	0.4729	1	13.6125	0
C么te d'Ivoire	1990	2021	0.4011	0.3499	0.4525	1	15.3557	0
Central African Republic	1990	2021	0.3921	0.3264	0.4579	1	11.7061	0
Chad	1990	2021	0.3896	0.321	0.4582	1	11.1542	0
Sao Tome and Principe	1990	2021	0.3882	0.3559	0.4207	1	23.5336	0
Yemen	1990	2021	0.3815	0.3589	0.4041	1	33.1945	0
Togo	1990	2021	0.3562	0.3189	0.3936	1	18.7118	0
Mauritania	1990	2021	0.356	0.346	0.366	1	70.1674	0
Gambia	1990	2021	0.3521	0.3383	0.3659	1	50.0777	0
Congo	1990	2021	0.3455	0.2866	0.4045	1	11.5057	0
Maldives	1990	2021	0.3374	0.2962	0.3786	1	16.0901	0
Ghana	1990	2021	0.3349	0.2899	0.3799	1	14.6118	0
Taiwan (Province of China)	1990	2021	0.3238	0.2641	0.3834	1	10.6561	0
Bolivia (Plurinational State of)	1990	2021	0.3161	0.3053	0.327	1	57.08	0
Sri Lanka	1990	2021	0.312	0.2715	0.3525	1	15.7601	0
Haiti	1990	2021	0.3096	0.0713	0.5484	1	2.6542	0.012594
Solomon Islands	1990	2021	0.3038	0.2784	0.3292	1	23.5003	0
Low-middle SDI	1990	2021	0.2994	0.2826	0.3161	1	35.0595	0
South Sudan	1990	2021	0.292	0.1463	0.4379	1	3.9306	8.5e-05
Kiribati	1990	2021	0.2912	0.2719	0.3104	1	30.9683	0
Egypt	1990	2021	0.2878	0.27	0.3056	1	31.7329	0
South Asia	1990	2021	0.2833	0.2731	0.2935	1	54.4933	0
Kenya	1990	2021	0.281	0.2332	0.3287	1	11.546	0
India	1990	2021	0.2681	0.2523	0.2838	1	33.444	0
China	1990	2021	0.2656	0.2434	0.2877	1	23.5228	0
Tuvalu	1990	2021	0.2654	0.1921	0.3388	1	7.1003	0
East Asia	1990	2021	0.2636	0.23	0.2972	1	15.3924	0
Morocco	1990	2021	0.2622	0.25	0.2745	1	41.955	0
Cameroon	1990	2021	0.2612	0.2313	0.2911	1	17.1511	0
Iran (Islamic Republic of)	1990	2021	0.2607	0.2111	0.3102	1	10.3273	0
Middle SDI	1990	2021	0.26	0.2527	0.2672	1	70.5723	0
Cook Islands	1990	2021	0.2551	0.2103	0.2999	1	11.1773	0
Turkey	1990	2021	0.255	0.2383	0.2716	1	30.0591	0
Djibouti	1990	2021	0.2536	0.2137	0.2936	1	12.4514	0
Gabon	1990	2021	0.2486	0.1988	0.2983	1	9.8036	0
North Africa and Middle East	1990	2021	0.2476	0.2263	0.2689	1	22.8206	0
Guatemala	1990	2021	0.2412	0.2217	0.2607	1	24.2238	0
Mongolia	1990	2021	0.2394	0.2187	0.2601	1	22.6515	0
Micronesia (Federated States of)	1990	2021	0.2385	0.2147	0.2623	1	19.6882	0
Southeast Asia	1990	2021	0.2362	0.1716	0.3009	1	7.1665	0
Peru	1990	2021	0.2342	0.212	0.2565	1	20.6848	0
Tajikistan	1990	2021	0.2298	0.1955	0.2641	1	13.6917	0
Pakistan	1990	2021	0.2261	0.1747	0.2776	1	8.625	0
Andean Latin America	1990	2021	0.2208	0.2003	0.2412	1	21.2121	0
Global	1990	2021	0.2115	0.2011	0.2218	1	40.111	0
Philippines	1990	2021	0.2109	0.1789	0.2429	1	12.9188	0
Iraq	1990	2021	0.2047	0.0633	0.3463	1	2.8379	0.004541
Papua New Guinea	1990	2021	0.1996	0.1453	0.2538	1	7.2151	0
Saudi Arabia	1990	2021	0.1949	0.1828	0.207	1	31.6453	0
Syrian Arab Republic	1990	2021	0.1933	0.0613	0.3255	1	2.8715	0.004086
Jordan	1990	2021	0.1852	0.1691	0.2012	1	22.6595	0
Cabo Verde	1990	2021	0.1836	0.1681	0.1991	1	23.2669	0
Greenland	1990	2021	0.1813	0.174	0.1885	1	49.0654	0
Algeria	1990	2021	0.1757	0.1539	0.1974	1	15.8451	0
Marshall Islands	1990	2021	0.1729	0.1398	0.2059	1	10.2634	0
El Salvador	1990	2021	0.169	0.1297	0.2083	1	8.4386	0
Azerbaijan	1990	2021	0.167	0.0922	0.2418	1	4.3786	1.2e-05
Vanuatu	1990	2021	0.1637	0.1384	0.189	1	12.7047	0
Northern Mariana Islands	1990	2021	0.1633	0.1086	0.2181	1	5.8501	0
Nicaragua	1990	2021	0.1581	0.139	0.1771	1	16.2669	0
Kyrgyzstan	1990	2021	0.158	0.1442	0.1719	1	22.3233	0
Tunisia	1990	2021	0.1574	0.1524	0.1625	1	61.1346	0
Nauru	1990	2021	0.1549	0.1013	0.2086	1	5.6681	0
Honduras	1990	2021	0.1545	0.1296	0.1793	1	12.7064	0
Oman	1990	2021	0.1538	0.1403	0.1674	1	22.2979	0
Palestine	1990	2021	0.1524	0.0202	0.2847	1	2.259	0.023885
Kuwait	1990	2021	0.1523	0.0887	0.216	1	4.6914	3e-06
Romania	1990	2021	0.1518	0.1106	0.193	1	7.2318	0
Turkmenistan	1990	2021	0.1506	0.1273	0.174	1	12.6437	0
Dominican Republic	1990	2021	0.1471	0.1183	0.176	1	10.017	0
Lebanon	1990	2021	0.1461	0.1083	0.184	1	7.5696	0
Oceania	1990	2021	0.1456	0.1099	0.1813	1	8	0
Thailand	1990	2021	0.1408	0.0776	0.2041	1	4.3667	1.3e-05
Viet Nam	1990	2021	0.14	0.1301	0.1498	1	27.8732	0
Mexico	1990	2021	0.1356	0.1308	0.1404	1	55.464	0
Central Asia	1990	2021	0.1315	0.1176	0.1454	1	18.5498	0
Brazil	1990	2021	0.13	0.1274	0.1326	1	97.7658	0
Bulgaria	1990	2021	0.1298	0.0964	0.1633	1	7.6139	0
Guyana	1990	2021	0.1287	0.1118	0.1457	1	14.9128	0
Tropical Latin America	1990	2021	0.1264	0.1213	0.1314	1	49.3326	0
Uzbekistan	1990	2021	0.1259	0.1151	0.1366	1	22.9662	0
Central Latin America	1990	2021	0.1243	0.1159	0.1327	1	29.0118	0
Albania	1990	2021	0.1231	0.0996	0.1467	1	10.2684	0
Ecuador	1990	2021	0.1217	0.1079	0.1355	1	17.2781	0
Armenia	1990	2021	0.1196	0.1008	0.1385	1	12.9484	0
Slovenia	1990	2021	0.1195	0.1084	0.1306	1	21.1128	0
Georgia	1990	2021	0.1168	0.0929	0.1408	1	9.5593	0
United Arab Emirates	1990	2021	0.1121	0.0901	0.1341	1	10.0093	0
Qatar	1990	2021	0.1108	0.0957	0.126	1	14.3281	0
Czechia	1990	2021	0.1069	0.091	0.1228	1	13.7555	0
Serbia	1990	2021	0.1044	0.0687	0.1402	1	5.7312	0
South Africa	1990	2021	0.1042	0.0572	0.1512	1	4.3507	1.4e-05
Namibia	1990	2021	0.104	0.0181	0.1899	1	2.3739	0.0176
Kazakhstan	1990	2021	0.1037	0.0741	0.1334	1	6.8583	0
Croatia	1990	2021	0.1032	0.0838	0.1225	1	10.4612	0
Belize	1990	2021	0.101	0.0908	0.1112	1	19.3732	0
Suriname	1990	2021	0.0998	0.0861	0.1135	1	14.3107	0
Indonesia	1990	2021	0.0995	-0.1091	0.3086	0	0.9342	0.350186
Samoa	1990	2021	0.0989	0.0589	0.1388	1	4.8537	1e-06
Colombia	1990	2021	0.0989	0.0816	0.1161	1	11.2256	0
Seychelles	1990	2021	0.0969	0.0606	0.1332	1	5.2306	0
Malaysia	1990	2021	0.0968	0.0726	0.1211	1	7.8183	0
Guam	1990	2021	0.0937	0.0292	0.1582	1	2.8484	0.004394
North Macedonia	1990	2021	0.0895	0.0529	0.126	1	4.7974	2e-06
Tonga	1990	2021	0.0886	0.0655	0.1116	1	7.8416	0
High-middle SDI	1990	2021	0.0877	0.0582	0.1172	1	5.829	0
Mauritius	1990	2021	0.0851	0.0573	0.1129	1	6.0093	0
Hungary	1990	2021	0.0848	0.0597	0.1099	1	6.6332	0
Republic of Korea	1990	2021	0.0843	0.0821	0.0864	1	77.6049	0
Argentina	1990	2021	0.0779	0.0632	0.0927	1	10.3382	0
Caribbean	1990	2021	0.0772	0.0019	0.1526	1	2.0929	0.044918
Republic of Moldova	1990	2021	0.0766	0.0695	0.0837	1	21.245	0
Bahrain	1990	2021	0.073	0.058	0.0881	1	9.5167	0
Southern Latin America	1990	2021	0.0727	0.0609	0.0846	1	12.0475	0
Botswana	1990	2021	0.0678	-0.0068	0.1424	0	1.7799	0.075086
Central Europe	1990	2021	0.0673	0.0567	0.078	1	12.3457	0
Southern Sub-Saharan Africa	1990	2021	0.0665	0.0237	0.1093	1	3.0489	0.002297
Uruguay	1990	2021	0.0648	0.0492	0.0803	1	8.1487	0
American Samoa	1990	2021	0.0647	0.0467	0.0828	1	7.3197	0
Cyprus	1990	2021	0.0643	0.0385	0.09	1	4.8878	1e-06
Saint Vincent and the Grenadines	1990	2021	0.0632	0.0607	0.0658	1	50.508	0
Chile	1990	2021	0.0623	0.0559	0.0687	1	19.0127	0
Slovakia	1990	2021	0.0612	0.0498	0.0725	1	10.5998	0
Saint Kitts and Nevis	1990	2021	0.0612	0.052	0.0704	1	13.0361	0
Libya	1990	2021	0.0576	-0.005	0.1203	0	1.8038	0.071257
Russian Federation	1990	2021	0.0569	0.0352	0.0786	1	5.1458	0
Brunei Darussalam	1990	2021	0.0568	0.0501	0.0635	1	16.6096	0
Portugal	1990	2021	0.0565	0.0412	0.0717	1	7.2624	0
Estonia	1990	2021	0.0552	0.0439	0.0666	1	9.5389	0
Singapore	1990	2021	0.0547	0.0471	0.0623	1	14.1751	0
Latvia	1990	2021	0.0532	0.043	0.0634	1	10.2256	0
Paraguay	1990	2021	0.0529	0.0282	0.0776	1	4.2011	2.7e-05
Bosnia and Herzegovina	1990	2021	0.0485	-0.0832	0.1803	0	0.7216	0.470561
Eastern Europe	1990	2021	0.047	0.0318	0.0621	1	6.0783	0
Belarus	1990	2021	0.045	0.0369	0.0531	1	10.8753	0
Fiji	1990	2021	0.0433	0.0182	0.0684	1	3.3831	0.000717
Puerto Rico	1990	2021	0.0433	0.0347	0.052	1	9.7952	0
Luxembourg	1990	2021	0.043	0.0336	0.0524	1	8.9855	0
Panama	1990	2021	0.0428	0.0336	0.052	1	9.1241	0
Spain	1990	2021	0.0426	0.0394	0.0457	1	26.6326	0
Lithuania	1990	2021	0.0423	0.0358	0.0489	1	12.6858	0
Jamaica	1990	2021	0.0419	0.0381	0.0458	1	21.3432	0
Grenada	1990	2021	0.0418	0.0357	0.0478	1	13.5433	0
Switzerland	1990	2021	0.0386	0.0343	0.0429	1	17.5	0
Belgium	1990	2021	0.0378	0.0341	0.0416	1	19.8625	0
Trinidad and Tobago	1990	2021	0.0377	0.0256	0.0497	1	6.1341	0
Bahamas	1990	2021	0.0372	0.0266	0.0478	1	7.1676	0
High-income Asia Pacific	1990	2021	0.0369	0.0307	0.0432	1	11.6119	0
Israel	1990	2021	0.0369	0.0319	0.042	1	14.9363	0
Cuba	1990	2021	0.0359	0.0312	0.0405	1	15.1613	0
United States Virgin Islands	1990	2021	0.0347	0.0254	0.044	1	7.317	0
Austria	1990	2021	0.0346	0.0284	0.0408	1	10.9355	0
Saint Lucia	1990	2021	0.0342	0.0296	0.0387	1	14.6377	0
New Zealand	1990	2021	0.0332	0.0294	0.037	1	17.1878	0
Ireland	1990	2021	0.0332	0.0247	0.0417	1	7.6833	0
Andorra	1990	2021	0.032	0.0266	0.0373	1	11.6713	0
San Marino	1990	2021	0.0319	0.0304	0.0333	1	43.6583	0
France	1990	2021	0.0318	0.0252	0.0384	1	9.4261	0
Denmark	1990	2021	0.031	0.0276	0.0344	1	17.7653	0
Australasia	1990	2021	0.0307	0.0267	0.0347	1	15.1135	0
Norway	1990	2021	0.0307	0.0259	0.0356	1	12.3939	0
Greece	1990	2021	0.0296	0.021	0.0381	1	6.8016	0
Australia	1990	2021	0.0293	0.0231	0.0356	1	9.1728	0
Bermuda	1990	2021	0.0293	0.0264	0.0322	1	19.832	0
Germany	1990	2021	0.0292	0.0264	0.0321	1	20.1615	0
Barbados	1990	2021	0.029	0.025	0.0331	1	14.5623	0
Western Europe	1990	2021	0.0287	0.0244	0.0329	1	13.2787	0
Finland	1990	2021	0.0266	0.0232	0.03	1	15.398	0
High SDI	1990	2021	0.0263	0.023	0.0296	1	15.5341	0
Netherlands	1990	2021	0.0259	0.0221	0.0297	1	13.326	0
Costa Rica	1990	2021	0.0257	0.0212	0.0302	1	11.244	0
Canada	1990	2021	0.0254	0.0215	0.0293	1	12.8266	0
Sweden	1990	2021	0.024	0.0195	0.0285	1	10.4786	0
Ukraine	1990	2021	0.0225	-0.0018	0.0467	0	1.8164	0.069308
Malta	1990	2021	0.0224	0.0116	0.0331	1	4.08	4.5e-05
Japan	1990	2021	0.0217	0.0158	0.0275	1	7.2542	0
Iceland	1990	2021	0.0207	0.0177	0.0237	1	13.9837	0
Antigua and Barbuda	1990	2021	0.0156	0.0103	0.021	1	5.7101	0
Monaco	1990	2021	0.0144	0.0127	0.0161	1	16.5362	0
Palau	1990	2021	0.0121	-0.0135	0.0378	0	0.928	0.353389
Montenegro	1990	2021	0.0081	-0.0008	0.017	0	1.7894	0.073548
Zimbabwe	1990	2021	0.008	-0.033	0.0489	0	0.3808	0.703336
High-income North America	1990	2021	0.0058	-0.0064	0.0179	0	0.9274	0.353738
Venezuela (Bolivarian Republic of)	1990	2021	0.0051	-0.0242	0.0343	0	0.3389	0.734662
United States of America	1990	2021	0.0027	-0.0103	0.0157	0	0.4106	0.681377
United Kingdom	1990	2021	-0.0082	-0.0432	0.0268	0	-0.4601	0.645476
Dominica	1990	2021	-0.013	-0.0349	0.0088	0	-1.169	0.242408
Democratic People's Republic of Korea	1990	2021	-0.0191	-0.5141	0.4783	0	-0.0755	0.939809
Eswatini	1990	2021	-0.0254	-0.1105	0.0597	0	-0.5856	0.558112
Italy	1990	2021	-0.0385	-0.0463	-0.0306	1	-9.6029	0
Poland	1990	2021	-0.0562	-0.1049	-0.0076	1	-2.2642	0.023561
Tokelau	1990	2021	-0.0994	-0.1294	-0.0695	1	-6.5036	0
Niue	1990	2021	-0.1273	-0.2033	-0.0513	1	-3.2802	0.001037
Lesotho	1990	2021	-0.1768	-0.3338	-0.0195	1	-2.2021	0.027657

## Sheet: Table S3
Table S3. Changes in the lifetime risk of developing or dying from UTI and IN in different SDI regions over the years.
Both sexes
location name	year	developing risk (%)	95%CI (lower)	95%CI (upper)	dying risk (%)	95%CI (lower)	95%CI (upper)
Global	1990	87.71	87.69	87.72	0.28	0.28	0.28
Global	1991	87.76	87.74	87.77	0.28	0.28	0.28
Global	1992	87.91	87.9	87.93	0.28	0.28	0.28
Global	1993	87.97	87.96	87.99	0.28	0.28	0.28
Global	1994	87.81	87.8	87.83	0.29	0.28	0.29
Global	1995	88.11	88.1	88.13	0.29	0.29	0.3
Global	1996	88.27	88.26	88.29	0.3	0.3	0.3
Global	1997	88.44	88.43	88.45	0.31	0.31	0.31
Global	1998	88.56	88.54	88.57	0.32	0.32	0.32
Global	1999	88.68	88.67	88.7	0.33	0.33	0.33
Global	2000	88.86	88.85	88.88	0.34	0.34	0.34
Global	2001	89.08	89.06	89.09	0.35	0.35	0.35
Global	2002	89.29	89.28	89.3	0.36	0.36	0.36
Global	2003	89.51	89.5	89.53	0.37	0.36	0.37
Global	2004	89.64	89.63	89.65	0.38	0.37	0.38
Global	2005	89.92	89.91	89.94	0.39	0.39	0.39
Global	2006	90.23	90.22	90.25	0.41	0.41	0.41
Global	2007	90.52	90.5	90.53	0.42	0.42	0.42
Global	2008	90.7	90.69	90.71	0.42	0.42	0.43
Global	2009	91.03	91.02	91.04	0.44	0.44	0.44
Global	2010	91.19	91.18	91.21	0.45	0.45	0.45
Global	2011	91.48	91.46	91.49	0.46	0.46	0.46
Global	2012	91.8	91.79	91.81	0.48	0.48	0.48
Global	2013	92.06	92.05	92.08	0.5	0.49	0.5
Global	2014	92.3	92.28	92.31	0.52	0.52	0.53
Global	2015	92.53	92.51	92.54	0.55	0.55	0.55
Global	2016	92.78	92.77	92.8	0.57	0.57	0.57
Global	2017	93.06	93.05	93.08	0.59	0.58	0.59
Global	2018	93.35	93.34	93.36	0.6	0.6	0.6
Global	2019	93.57	93.56	93.59	0.62	0.61	0.62
Global	2020	93.6	93.58	93.61	0.54	0.54	0.55
Global	2021	93.7	93.69	93.71	0.5	0.5	0.5
High-middle SDI	1990	91.55	91.52	91.59	0.22	0.22	0.23
High-middle SDI	1991	91.49	91.46	91.53	0.22	0.22	0.23
High-middle SDI	1992	91.38	91.34	91.42	0.22	0.22	0.22
High-middle SDI	1993	91.2	91.17	91.24	0.22	0.21	0.22
High-middle SDI	1994	91.09	91.05	91.12	0.21	0.21	0.21
High-middle SDI	1995	91.12	91.09	91.16	0.21	0.21	0.21
High-middle SDI	1996	91.28	91.24	91.32	0.21	0.21	0.21
High-middle SDI	1997	91.38	91.34	91.42	0.21	0.21	0.22
High-middle SDI	1998	91.39	91.35	91.43	0.22	0.21	0.22
High-middle SDI	1999	91.19	91.15	91.23	0.23	0.22	0.23
High-middle SDI	2000	91.23	91.19	91.27	0.23	0.23	0.23
High-middle SDI	2001	91.33	91.29	91.37	0.23	0.23	0.23
High-middle SDI	2002	91.48	91.44	91.52	0.23	0.23	0.24
High-middle SDI	2003	91.64	91.6	91.68	0.24	0.23	0.24
High-middle SDI	2004	91.82	91.78	91.86	0.24	0.23	0.24
High-middle SDI	2005	91.96	91.92	91.99	0.25	0.24	0.25
High-middle SDI	2006	92.21	92.18	92.25	0.26	0.25	0.26
High-middle SDI	2007	92.35	92.32	92.39	0.27	0.26	0.27
High-middle SDI	2008	92.41	92.38	92.45	0.27	0.27	0.28
High-middle SDI	2009	92.54	92.5	92.57	0.28	0.28	0.29
High-middle SDI	2010	92.68	92.65	92.72	0.29	0.29	0.3
High-middle SDI	2011	92.9	92.87	92.94	0.31	0.3	0.31
High-middle SDI	2012	93.07	93.04	93.1	0.32	0.32	0.33
High-middle SDI	2013	93.23	93.2	93.27	0.34	0.34	0.35
High-middle SDI	2014	93.32	93.29	93.35	0.37	0.37	0.38
High-middle SDI	2015	93.46	93.43	93.49	0.41	0.41	0.42
High-middle SDI	2016	93.6	93.57	93.63	0.44	0.43	0.44
High-middle SDI	2017	93.81	93.79	93.84	0.46	0.46	0.47
High-middle SDI	2018	93.98	93.95	94	0.48	0.48	0.49
High-middle SDI	2019	94.09	94.06	94.12	0.49	0.49	0.5
High-middle SDI	2020	93.94	93.91	93.97	0.44	0.44	0.44
High-middle SDI	2021	94.15	94.13	94.18	0.41	0.4	0.41
High SDI	1990	97.42	97.39	97.44	0.37	0.37	0.38
High SDI	1991	97.47	97.44	97.5	0.36	0.36	0.37
High SDI	1992	97.55	97.52	97.57	0.36	0.36	0.37
High SDI	1993	97.58	97.56	97.61	0.38	0.38	0.39
High SDI	1994	97.61	97.59	97.64	0.4	0.4	0.41
High SDI	1995	97.67	97.64	97.69	0.42	0.42	0.43
High SDI	1996	97.74	97.71	97.76	0.43	0.43	0.44
High SDI	1997	97.77	97.75	97.8	0.45	0.45	0.46
High SDI	1998	97.78	97.76	97.81	0.48	0.47	0.48
High SDI	1999	97.79	97.76	97.81	0.51	0.5	0.51
High SDI	2000	97.82	97.79	97.84	0.53	0.52	0.54
High SDI	2001	97.84	97.82	97.87	0.56	0.55	0.56
High SDI	2002	97.87	97.84	97.89	0.58	0.57	0.58
High SDI	2003	97.88	97.86	97.9	0.6	0.6	0.61
High SDI	2004	97.91	97.89	97.94	0.63	0.62	0.64
High SDI	2005	97.92	97.9	97.94	0.66	0.66	0.67
High SDI	2006	97.94	97.92	97.96	0.69	0.69	0.7
High SDI	2007	97.95	97.93	97.97	0.7	0.7	0.71
High SDI	2008	97.98	97.95	98	0.7	0.7	0.71
High SDI	2009	98.01	97.99	98.03	0.72	0.71	0.73
High SDI	2010	98.06	98.04	98.09	0.74	0.73	0.75
High SDI	2011	98.08	98.06	98.1	0.74	0.73	0.74
High SDI	2012	98.13	98.11	98.15	0.75	0.75	0.76
High SDI	2013	98.16	98.14	98.18	0.77	0.77	0.78
High SDI	2014	98.19	98.17	98.21	0.81	0.8	0.81
High SDI	2015	98.19	98.16	98.21	0.82	0.82	0.83
High SDI	2016	98.2	98.18	98.22	0.84	0.84	0.85
High SDI	2017	98.23	98.21	98.26	0.84	0.84	0.85
High SDI	2018	98.28	98.25	98.3	0.85	0.84	0.85
High SDI	2019	98.3	98.28	98.32	0.86	0.85	0.86
High SDI	2020	98.22	98.19	98.24	0.78	0.77	0.79
High SDI	2021	98.23	98.21	98.25	0.77	0.76	0.77
Low-middle SDI	1990	86.02	85.99	86.04	0.32	0.32	0.32
Low-middle SDI	1991	86.06	86.04	86.09	0.32	0.31	0.32
Low-middle SDI	1992	86.49	86.47	86.52	0.33	0.32	0.33
Low-middle SDI	1993	86.74	86.71	86.76	0.33	0.33	0.34
Low-middle SDI	1994	87.04	87.01	87.06	0.34	0.34	0.34
Low-middle SDI	1995	87.13	87.11	87.16	0.35	0.34	0.35
Low-middle SDI	1996	87.46	87.43	87.48	0.35	0.35	0.36
Low-middle SDI	1997	87.74	87.72	87.77	0.36	0.36	0.37
Low-middle SDI	1998	87.96	87.94	87.99	0.37	0.36	0.37
Low-middle SDI	1999	88.24	88.22	88.26	0.38	0.37	0.38
Low-middle SDI	2000	88.58	88.56	88.6	0.38	0.38	0.39
Low-middle SDI	2001	88.83	88.81	88.85	0.39	0.39	0.4
Low-middle SDI	2002	89.12	89.1	89.15	0.4	0.4	0.41
Low-middle SDI	2003	89.47	89.44	89.49	0.42	0.41	0.42
Low-middle SDI	2004	89.64	89.61	89.66	0.43	0.43	0.44
Low-middle SDI	2005	89.8	89.77	89.82	0.44	0.43	0.44
Low-middle SDI	2006	90.19	90.17	90.22	0.45	0.44	0.45
Low-middle SDI	2007	90.52	90.49	90.54	0.46	0.46	0.47
Low-middle SDI	2008	90.65	90.62	90.67	0.47	0.46	0.47
Low-middle SDI	2009	91.1	91.07	91.12	0.48	0.48	0.49
Low-middle SDI	2010	91.39	91.37	91.42	0.49	0.49	0.5
Low-middle SDI	2011	91.72	91.69	91.74	0.51	0.5	0.51
Low-middle SDI	2012	92.06	92.04	92.09	0.52	0.52	0.53
Low-middle SDI	2013	92.38	92.36	92.4	0.54	0.53	0.54
Low-middle SDI	2014	92.71	92.69	92.74	0.56	0.55	0.56
Low-middle SDI	2015	92.94	92.92	92.96	0.59	0.58	0.59
Low-middle SDI	2016	93.2	93.18	93.23	0.61	0.6	0.61
Low-middle SDI	2017	93.46	93.44	93.48	0.63	0.62	0.63
Low-middle SDI	2018	93.77	93.75	93.79	0.64	0.64	0.65
Low-middle SDI	2019	94.02	94	94.04	0.66	0.65	0.66
Low-middle SDI	2020	94.08	94.06	94.11	0.56	0.55	0.56
Low-middle SDI	2021	94.28	94.26	94.3	0.5	0.5	0.5
Low SDI	1990	75.74	75.69	75.78	0.3	0.3	0.31
Low SDI	1991	75.77	75.73	75.81	0.3	0.3	0.31
Low SDI	1992	75.92	75.87	75.96	0.3	0.3	0.31
Low SDI	1993	75.97	75.92	76.01	0.31	0.3	0.31
Low SDI	1994	73.89	73.84	73.93	0.29	0.28	0.3
Low SDI	1995	76.17	76.13	76.21	0.31	0.3	0.31
Low SDI	1996	76.35	76.31	76.39	0.3	0.3	0.31
Low SDI	1997	76.68	76.64	76.73	0.31	0.3	0.31
Low SDI	1998	76.92	76.88	76.97	0.31	0.3	0.31
Low SDI	1999	77.21	77.17	77.25	0.31	0.3	0.31
Low SDI	2000	77.61	77.57	77.66	0.31	0.3	0.32
Low SDI	2001	78.31	78.26	78.35	0.31	0.31	0.32
Low SDI	2002	78.83	78.79	78.87	0.32	0.31	0.32
Low SDI	2003	79.42	79.38	79.46	0.32	0.32	0.33
Low SDI	2004	79.97	79.93	80.01	0.33	0.32	0.34
Low SDI	2005	80.6	80.56	80.64	0.34	0.33	0.34
Low SDI	2006	81.29	81.25	81.33	0.35	0.34	0.35
Low SDI	2007	81.91	81.87	81.95	0.35	0.35	0.36
Low SDI	2008	82.52	82.48	82.55	0.36	0.35	0.37
Low SDI	2009	83.05	83.01	83.08	0.37	0.36	0.37
Low SDI	2010	82.97	82.93	83.01	0.36	0.36	0.37
Low SDI	2011	83.56	83.52	83.59	0.38	0.37	0.38
Low SDI	2012	84.38	84.34	84.41	0.39	0.39	0.4
Low SDI	2013	84.9	84.87	84.93	0.41	0.4	0.41
Low SDI	2014	85.31	85.28	85.34	0.42	0.42	0.43
Low SDI	2015	85.73	85.7	85.76	0.44	0.43	0.44
Low SDI	2016	86.17	86.13	86.2	0.45	0.44	0.46
Low SDI	2017	86.67	86.64	86.7	0.46	0.46	0.47
Low SDI	2018	87.17	87.14	87.2	0.47	0.47	0.48
Low SDI	2019	87.64	87.61	87.67	0.48	0.48	0.49
Low SDI	2020	87.67	87.64	87.7	0.41	0.4	0.41
Low SDI	2021	87.91	87.88	87.94	0.36	0.35	0.36
Middle SDI	1990	88	87.97	88.03	0.22	0.22	0.22
Middle SDI	1991	88.25	88.22	88.28	0.22	0.22	0.22
Middle SDI	1992	88.5	88.47	88.53	0.22	0.22	0.23
Middle SDI	1993	88.74	88.72	88.77	0.23	0.22	0.23
Middle SDI	1994	89.01	88.98	89.04	0.23	0.23	0.24
Middle SDI	1995	89.25	89.23	89.28	0.24	0.23	0.24
Middle SDI	1996	89.54	89.51	89.56	0.24	0.24	0.24
Middle SDI	1997	89.83	89.8	89.86	0.25	0.24	0.25
Middle SDI	1998	90.1	90.07	90.12	0.26	0.25	0.26
Middle SDI	1999	90.37	90.34	90.4	0.26	0.26	0.27
Middle SDI	2000	90.59	90.56	90.62	0.27	0.27	0.27
Middle SDI	2001	90.83	90.8	90.86	0.28	0.28	0.29
Middle SDI	2002	91.05	91.02	91.07	0.29	0.29	0.3
Middle SDI	2003	91.22	91.2	91.25	0.3	0.29	0.3
Middle SDI	2004	91.2	91.17	91.23	0.3	0.3	0.3
Middle SDI	2005	91.7	91.68	91.73	0.32	0.31	0.32
Middle SDI	2006	91.93	91.9	91.96	0.33	0.33	0.34
Middle SDI	2007	92.19	92.16	92.21	0.34	0.34	0.35
Middle SDI	2008	92.31	92.29	92.34	0.35	0.34	0.35
Middle SDI	2009	92.6	92.58	92.63	0.36	0.36	0.36
Middle SDI	2010	92.88	92.85	92.91	0.37	0.37	0.38
Middle SDI	2011	93.14	93.12	93.17	0.39	0.39	0.39
Middle SDI	2012	93.31	93.28	93.33	0.41	0.41	0.42
Middle SDI	2013	93.5	93.47	93.53	0.43	0.43	0.43
Middle SDI	2014	93.68	93.65	93.7	0.46	0.45	0.46
Middle SDI	2015	93.92	93.89	93.94	0.49	0.48	0.49
Middle SDI	2016	94.17	94.14	94.19	0.5	0.5	0.51
Middle SDI	2017	94.43	94.41	94.46	0.52	0.52	0.52
Middle SDI	2018	94.74	94.71	94.76	0.54	0.54	0.54
Middle SDI	2019	94.95	94.93	94.98	0.56	0.56	0.57
Middle SDI	2020	95.13	95.11	95.15	0.51	0.5	0.51
Middle SDI	2021	95.16	95.13	95.18	0.46	0.46	0.46
Men
location name	year	developing risk (%)	95%CI (lower)	95%CI (upper)	dying risk (%)	95%CI (lower)	95%CI (upper)
Global	1990	68.71	68.68	68.75	0.26	0.26	0.26
Global	1991	68.51	68.48	68.55	0.26	0.26	0.26
Global	1992	68.4	68.37	68.44	0.26	0.26	0.26
Global	1993	68.22	68.18	68.26	0.26	0.26	0.26
Global	1994	67.79	67.75	67.83	0.26	0.26	0.26
Global	1995	68.26	68.22	68.3	0.27	0.27	0.27
Global	1996	68.57	68.53	68.6	0.27	0.27	0.27
Global	1997	68.88	68.85	68.92	0.28	0.28	0.28
Global	1998	69.11	69.07	69.14	0.29	0.28	0.29
Global	1999	69.32	69.29	69.36	0.3	0.29	0.3
Global	2000	69.58	69.54	69.61	0.3	0.3	0.3
Global	2001	69.92	69.88	69.95	0.31	0.3	0.31
Global	2002	70.23	70.2	70.27	0.31	0.31	0.32
Global	2003	70.55	70.51	70.58	0.32	0.32	0.32
Global	2004	70.81	70.78	70.85	0.33	0.32	0.33
Global	2005	71.22	71.18	71.25	0.34	0.34	0.34
Global	2006	71.69	71.65	71.72	0.35	0.35	0.36
Global	2007	71.97	71.94	72.01	0.36	0.36	0.36
Global	2008	72.11	72.07	72.14	0.36	0.36	0.37
Global	2009	72.45	72.42	72.48	0.37	0.37	0.38
Global	2010	72.7	72.67	72.73	0.38	0.38	0.38
Global	2011	73.2	73.16	73.23	0.39	0.39	0.39
Global	2012	73.84	73.81	73.87	0.4	0.4	0.41
Global	2013	74.45	74.42	74.49	0.42	0.42	0.42
Global	2014	74.96	74.93	74.99	0.44	0.44	0.44
Global	2015	75.41	75.38	75.44	0.47	0.46	0.47
Global	2016	75.88	75.85	75.91	0.48	0.48	0.49
Global	2017	76.51	76.48	76.54	0.5	0.5	0.5
Global	2018	77.12	77.09	77.15	0.51	0.51	0.51
Global	2019	77.55	77.52	77.58	0.52	0.52	0.53
Global	2020	76.8	76.77	76.83	0.45	0.45	0.45
Global	2021	77.27	77.24	77.3	0.41	0.4	0.41
High-middle SDI	1990	65.18	65.08	65.28	0.24	0.23	0.24
High-middle SDI	1991	63.86	63.76	63.96	0.23	0.23	0.24
High-middle SDI	1992	62.39	62.29	62.5	0.23	0.23	0.24
High-middle SDI	1993	60.89	60.78	61	0.22	0.22	0.23
High-middle SDI	1994	59.85	59.74	59.96	0.22	0.21	0.22
High-middle SDI	1995	59.6	59.49	59.71	0.22	0.21	0.22
High-middle SDI	1996	59.92	59.81	60.03	0.21	0.21	0.22
High-middle SDI	1997	60.26	60.15	60.37	0.21	0.21	0.22
High-middle SDI	1998	60.4	60.29	60.51	0.21	0.21	0.22
High-middle SDI	1999	60.08	59.97	60.19	0.22	0.22	0.23
High-middle SDI	2000	59.97	59.85	60.08	0.22	0.22	0.23
High-middle SDI	2001	60.09	59.98	60.2	0.22	0.21	0.22
High-middle SDI	2002	60.22	60.11	60.34	0.22	0.21	0.22
High-middle SDI	2003	60.37	60.26	60.49	0.22	0.21	0.22
High-middle SDI	2004	60.58	60.47	60.69	0.22	0.21	0.22
High-middle SDI	2005	60.69	60.58	60.8	0.22	0.22	0.23
High-middle SDI	2006	61.28	61.17	61.39	0.23	0.23	0.24
High-middle SDI	2007	61.63	61.52	61.73	0.24	0.24	0.24
High-middle SDI	2008	61.76	61.66	61.87	0.25	0.24	0.25
High-middle SDI	2009	62.1	61.99	62.2	0.25	0.25	0.26
High-middle SDI	2010	62.29	62.19	62.4	0.26	0.25	0.26
High-middle SDI	2011	62.79	62.69	62.9	0.27	0.26	0.27
High-middle SDI	2012	63.3	63.2	63.4	0.28	0.27	0.28
High-middle SDI	2013	63.85	63.75	63.95	0.3	0.29	0.3
High-middle SDI	2014	64.2	64.1	64.3	0.32	0.31	0.32
High-middle SDI	2015	64.51	64.42	64.61	0.35	0.34	0.36
High-middle SDI	2016	65.07	64.98	65.17	0.37	0.37	0.38
High-middle SDI	2017	66.2	66.11	66.29	0.4	0.39	0.4
High-middle SDI	2018	67.13	67.05	67.22	0.41	0.41	0.42
High-middle SDI	2019	67.56	67.47	67.64	0.42	0.42	0.43
High-middle SDI	2020	66.13	66.04	66.22	0.37	0.37	0.38
High-middle SDI	2021	69.77	69.7	69.85	0.34	0.34	0.35
High SDI	1990	71.36	71.25	71.46	0.29	0.29	0.3
High SDI	1991	72.01	71.91	72.11	0.28	0.28	0.29
High SDI	1992	72.67	72.57	72.77	0.28	0.28	0.29
High SDI	1993	73.1	73	73.2	0.3	0.29	0.3
High SDI	1994	73.45	73.36	73.55	0.31	0.3	0.32
High SDI	1995	73.68	73.58	73.78	0.32	0.32	0.33
High SDI	1996	74	73.9	74.09	0.33	0.33	0.34
High SDI	1997	74.24	74.14	74.34	0.35	0.34	0.35
High SDI	1998	74.32	74.22	74.42	0.37	0.36	0.37
High SDI	1999	74.34	74.24	74.44	0.39	0.38	0.4
High SDI	2000	74.52	74.42	74.62	0.41	0.4	0.42
High SDI	2001	74.74	74.64	74.84	0.42	0.42	0.43
High SDI	2002	75.03	74.93	75.13	0.44	0.43	0.45
High SDI	2003	75.35	75.25	75.44	0.46	0.45	0.47
High SDI	2004	75.79	75.69	75.88	0.48	0.47	0.49
High SDI	2005	76.03	75.93	76.12	0.51	0.5	0.52
High SDI	2006	76.25	76.15	76.34	0.53	0.52	0.54
High SDI	2007	76.37	76.27	76.46	0.54	0.54	0.55
High SDI	2008	76.46	76.36	76.56	0.55	0.54	0.56
High SDI	2009	76.57	76.48	76.67	0.56	0.56	0.57
High SDI	2010	76.75	76.66	76.85	0.58	0.57	0.59
High SDI	2011	76.89	76.79	76.98	0.58	0.57	0.59
High SDI	2012	77.1	77	77.19	0.6	0.59	0.61
High SDI	2013	77.23	77.14	77.33	0.62	0.61	0.63
High SDI	2014	77.35	77.26	77.45	0.65	0.64	0.66
High SDI	2015	77.34	77.24	77.43	0.67	0.66	0.68
High SDI	2016	77.34	77.24	77.43	0.69	0.68	0.7
High SDI	2017	77.43	77.33	77.52	0.7	0.69	0.71
High SDI	2018	77.53	77.44	77.63	0.7	0.7	0.71
High SDI	2019	77.61	77.52	77.7	0.71	0.7	0.72
High SDI	2020	76.29	76.19	76.39	0.63	0.63	0.64
High SDI	2021	76.33	76.23	76.42	0.62	0.61	0.63
Low-middle SDI	1990	76.96	76.91	77.01	0.31	0.31	0.32
Low-middle SDI	1991	76.72	76.66	76.77	0.31	0.31	0.32
Low-middle SDI	1992	76.83	76.77	76.88	0.32	0.31	0.33
Low-middle SDI	1993	76.8	76.75	76.86	0.33	0.32	0.33
Low-middle SDI	1994	76.97	76.92	77.03	0.33	0.33	0.34
Low-middle SDI	1995	77.03	76.97	77.08	0.34	0.33	0.35
Low-middle SDI	1996	77.36	77.31	77.42	0.35	0.34	0.35
Low-middle SDI	1997	77.64	77.59	77.7	0.35	0.35	0.36
Low-middle SDI	1998	77.89	77.84	77.94	0.36	0.35	0.36
Low-middle SDI	1999	78.29	78.24	78.34	0.37	0.36	0.38
Low-middle SDI	2000	78.67	78.62	78.73	0.38	0.37	0.38
Low-middle SDI	2001	78.95	78.89	79	0.38	0.38	0.39
Low-middle SDI	2002	79.31	79.26	79.36	0.39	0.38	0.4
Low-middle SDI	2003	79.73	79.68	79.78	0.4	0.4	0.41
Low-middle SDI	2004	79.94	79.89	79.99	0.42	0.41	0.42
Low-middle SDI	2005	80.17	80.12	80.23	0.42	0.42	0.43
Low-middle SDI	2006	80.47	80.42	80.52	0.43	0.42	0.44
Low-middle SDI	2007	80.56	80.5	80.61	0.44	0.44	0.45
Low-middle SDI	2008	80.44	80.39	80.49	0.45	0.44	0.45
Low-middle SDI	2009	80.72	80.66	80.77	0.46	0.45	0.47
Low-middle SDI	2010	80.95	80.9	81	0.47	0.47	0.48
Low-middle SDI	2011	81.43	81.38	81.48	0.48	0.47	0.49
Low-middle SDI	2012	82.13	82.08	82.18	0.5	0.49	0.5
Low-middle SDI	2013	82.86	82.81	82.91	0.51	0.51	0.52
Low-middle SDI	2014	83.53	83.48	83.57	0.53	0.52	0.54
Low-middle SDI	2015	83.94	83.89	83.98	0.56	0.55	0.57
Low-middle SDI	2016	84.34	84.29	84.38	0.58	0.57	0.59
Low-middle SDI	2017	84.77	84.72	84.82	0.6	0.59	0.6
Low-middle SDI	2018	85.24	85.2	85.29	0.61	0.6	0.62
Low-middle SDI	2019	85.61	85.56	85.65	0.63	0.62	0.64
Low-middle SDI	2020	84.52	84.47	84.56	0.51	0.5	0.51
Low-middle SDI	2021	84.83	84.78	84.88	0.44	0.44	0.45
Low SDI	1990	63.12	63.02	63.21	0.27	0.26	0.27
Low SDI	1991	63.32	63.23	63.41	0.27	0.26	0.28
Low SDI	1992	63.58	63.49	63.68	0.27	0.26	0.28
Low SDI	1993	63.65	63.56	63.74	0.27	0.26	0.28
Low SDI	1994	60.38	60.29	60.47	0.25	0.24	0.26
Low SDI	1995	63.74	63.65	63.83	0.27	0.27	0.28
Low SDI	1996	63.71	63.62	63.8	0.27	0.26	0.28
Low SDI	1997	63.79	63.7	63.88	0.27	0.27	0.28
Low SDI	1998	63.74	63.65	63.83	0.28	0.27	0.28
Low SDI	1999	63.79	63.69	63.88	0.28	0.27	0.29
Low SDI	2000	64.11	64.01	64.2	0.28	0.27	0.29
Low SDI	2001	64.9	64.81	64.99	0.28	0.28	0.29
Low SDI	2002	65.35	65.26	65.44	0.29	0.28	0.29
Low SDI	2003	65.88	65.79	65.97	0.29	0.28	0.3
Low SDI	2004	66.39	66.3	66.48	0.29	0.29	0.3
Low SDI	2005	67.01	66.93	67.1	0.3	0.29	0.31
Low SDI	2006	67.74	67.65	67.82	0.31	0.3	0.32
Low SDI	2007	68.33	68.25	68.42	0.31	0.31	0.32
Low SDI	2008	68.97	68.88	69.05	0.32	0.31	0.32
Low SDI	2009	69.5	69.42	69.59	0.32	0.31	0.33
Low SDI	2010	69.53	69.45	69.62	0.32	0.31	0.33
Low SDI	2011	69.95	69.87	70.04	0.33	0.32	0.33
Low SDI	2012	70.82	70.74	70.9	0.34	0.33	0.34
Low SDI	2013	71.34	71.26	71.42	0.35	0.34	0.36
Low SDI	2014	71.75	71.67	71.83	0.36	0.35	0.37
Low SDI	2015	72.19	72.11	72.27	0.37	0.36	0.38
Low SDI	2016	72.73	72.66	72.81	0.38	0.38	0.39
Low SDI	2017	73.41	73.34	73.49	0.39	0.38	0.4
Low SDI	2018	74.05	73.98	74.12	0.4	0.39	0.41
Low SDI	2019	74.64	74.56	74.71	0.41	0.4	0.42
Low SDI	2020	73.81	73.74	73.88	0.32	0.32	0.33
Low SDI	2021	74.4	74.33	74.47	0.27	0.27	0.28
Middle SDI	1990	64.55	64.48	64.63	0.22	0.22	0.23
Middle SDI	1991	64.54	64.46	64.61	0.22	0.22	0.23
Middle SDI	1992	64.58	64.5	64.65	0.22	0.22	0.23
Middle SDI	1993	64.67	64.6	64.75	0.23	0.22	0.23
Middle SDI	1994	64.88	64.81	64.96	0.23	0.22	0.23
Middle SDI	1995	65.17	65.1	65.24	0.23	0.23	0.24
Middle SDI	1996	65.6	65.53	65.68	0.24	0.23	0.24
Middle SDI	1997	66.09	66.02	66.16	0.24	0.24	0.25
Middle SDI	1998	66.53	66.45	66.6	0.25	0.25	0.26
Middle SDI	1999	67	66.93	67.07	0.26	0.25	0.26
Middle SDI	2000	67.34	67.27	67.42	0.26	0.26	0.27
Middle SDI	2001	67.7	67.63	67.78	0.27	0.27	0.28
Middle SDI	2002	67.98	67.91	68.05	0.28	0.27	0.28
Middle SDI	2003	68.15	68.08	68.22	0.28	0.28	0.29
Middle SDI	2004	68.2	68.13	68.27	0.28	0.28	0.29
Middle SDI	2005	68.78	68.71	68.85	0.3	0.29	0.3
Middle SDI	2006	69.24	69.17	69.31	0.31	0.3	0.31
Middle SDI	2007	69.6	69.53	69.67	0.31	0.31	0.32
Middle SDI	2008	69.76	69.69	69.82	0.31	0.31	0.32
Middle SDI	2009	70.1	70.04	70.17	0.32	0.32	0.33
Middle SDI	2010	70.51	70.44	70.58	0.33	0.32	0.33
Middle SDI	2011	70.99	70.92	71.06	0.34	0.33	0.34
Middle SDI	2012	71.34	71.27	71.41	0.35	0.35	0.36
Middle SDI	2013	71.74	71.68	71.81	0.36	0.36	0.37
Middle SDI	2014	72.08	72.02	72.15	0.38	0.38	0.39
Middle SDI	2015	72.53	72.47	72.6	0.4	0.4	0.41
Middle SDI	2016	73.06	73	73.12	0.42	0.41	0.42
Middle SDI	2017	73.77	73.71	73.83	0.43	0.42	0.43
Middle SDI	2018	74.54	74.48	74.6	0.44	0.44	0.45
Middle SDI	2019	75.05	74.99	75.11	0.46	0.45	0.46
Middle SDI	2020	75.55	75.49	75.61	0.41	0.4	0.41
Middle SDI	2021	75.39	75.33	75.44	0.36	0.36	0.37
Women
location name	year	developing risk (%)	95%CI (lower)	95%CI (upper)	dying risk (%)	95%CI (lower)	95%CI (upper)
Global	1990	90.77	90.75	90.79	0.3	0.3	0.3
Global	1991	90.85	90.84	90.87	0.3	0.3	0.3
Global	1992	91.05	91.04	91.07	0.3	0.3	0.3
Global	1993	91.16	91.15	91.18	0.31	0.3	0.31
Global	1994	91.19	91.17	91.21	0.31	0.31	0.32
Global	1995	91.32	91.3	91.34	0.32	0.32	0.33
Global	1996	91.45	91.43	91.47	0.33	0.33	0.33
Global	1997	91.59	91.57	91.6	0.34	0.34	0.34
Global	1998	91.7	91.68	91.71	0.35	0.35	0.35
Global	1999	91.81	91.79	91.83	0.36	0.36	0.37
Global	2000	91.99	91.97	92	0.38	0.37	0.38
Global	2001	92.16	92.14	92.18	0.39	0.39	0.39
Global	2002	92.35	92.33	92.36	0.4	0.4	0.41
Global	2003	92.54	92.52	92.56	0.42	0.41	0.42
Global	2004	92.64	92.62	92.66	0.43	0.43	0.43
Global	2005	92.88	92.86	92.9	0.45	0.44	0.45
Global	2006	93.14	93.12	93.16	0.47	0.47	0.47
Global	2007	93.39	93.37	93.4	0.48	0.48	0.49
Global	2008	93.55	93.53	93.56	0.49	0.48	0.49
Global	2009	93.84	93.82	93.86	0.5	0.5	0.51
Global	2010	93.95	93.93	93.97	0.52	0.52	0.52
Global	2011	94.19	94.17	94.2	0.54	0.53	0.54
Global	2012	94.45	94.43	94.46	0.56	0.55	0.56
Global	2013	94.63	94.62	94.65	0.58	0.57	0.58
Global	2014	94.82	94.81	94.84	0.61	0.61	0.61
Global	2015	94.99	94.98	95.01	0.64	0.64	0.64
Global	2016	95.19	95.17	95.21	0.66	0.66	0.67
Global	2017	95.4	95.38	95.41	0.68	0.67	0.68
Global	2018	95.61	95.59	95.62	0.69	0.69	0.7
Global	2019	95.78	95.76	95.79	0.71	0.71	0.71
Global	2020	95.95	95.94	95.97	0.65	0.64	0.65
Global	2021	96.05	96.04	96.07	0.6	0.6	0.61
High-middle SDI	1990	95.95	95.91	95.99	0.21	0.21	0.22
High-middle SDI	1991	96.04	96	96.08	0.21	0.21	0.22
High-middle SDI	1992	96.12	96.08	96.16	0.21	0.21	0.22
High-middle SDI	1993	96.17	96.13	96.21	0.21	0.21	0.21
High-middle SDI	1994	96.21	96.17	96.25	0.21	0.2	0.21
High-middle SDI	1995	96.28	96.23	96.32	0.21	0.2	0.21
High-middle SDI	1996	96.37	96.33	96.42	0.21	0.21	0.21
High-middle SDI	1997	96.46	96.41	96.5	0.22	0.21	0.22
High-middle SDI	1998	96.52	96.48	96.57	0.22	0.22	0.23
High-middle SDI	1999	96.51	96.46	96.55	0.23	0.23	0.23
High-middle SDI	2000	96.65	96.61	96.7	0.24	0.24	0.24
High-middle SDI	2001	96.76	96.72	96.8	0.25	0.24	0.25
High-middle SDI	2002	96.89	96.85	96.93	0.25	0.25	0.25
High-middle SDI	2003	97.03	96.99	97.07	0.26	0.25	0.26
High-middle SDI	2004	97.17	97.13	97.21	0.26	0.25	0.26
High-middle SDI	2005	97.3	97.26	97.33	0.27	0.26	0.27
High-middle SDI	2006	97.44	97.4	97.47	0.28	0.28	0.29
High-middle SDI	2007	97.54	97.5	97.57	0.29	0.29	0.3
High-middle SDI	2008	97.61	97.57	97.64	0.3	0.29	0.3
High-middle SDI	2009	97.68	97.65	97.71	0.32	0.31	0.32
High-middle SDI	2010	97.79	97.76	97.82	0.33	0.33	0.34
High-middle SDI	2011	97.9	97.87	97.93	0.35	0.34	0.35
High-middle SDI	2012	97.97	97.94	98	0.37	0.36	0.37
High-middle SDI	2013	98.04	98.01	98.07	0.39	0.39	0.4
High-middle SDI	2014	98.09	98.07	98.12	0.43	0.42	0.44
High-middle SDI	2015	98.17	98.14	98.19	0.47	0.47	0.48
High-middle SDI	2016	98.23	98.2	98.26	0.51	0.5	0.51
High-middle SDI	2017	98.31	98.28	98.34	0.53	0.52	0.54
High-middle SDI	2018	98.38	98.35	98.41	0.55	0.54	0.56
High-middle SDI	2019	98.45	98.42	98.47	0.56	0.56	0.57
High-middle SDI	2020	98.49	98.46	98.52	0.51	0.51	0.52
High-middle SDI	2021	98.47	98.45	98.5	0.47	0.47	0.48
High SDI	1990	98.79	98.76	98.82	0.45	0.44	0.45
High SDI	1991	98.85	98.83	98.88	0.44	0.43	0.45
High SDI	1992	98.92	98.89	98.94	0.44	0.43	0.45
High SDI	1993	98.96	98.94	98.99	0.46	0.45	0.47
High SDI	1994	99	98.97	99.02	0.49	0.48	0.5
High SDI	1995	99.04	99.01	99.06	0.51	0.5	0.52
High SDI	1996	99.08	99.05	99.1	0.52	0.52	0.53
High SDI	1997	99.09	99.07	99.12	0.55	0.54	0.55
High SDI	1998	99.11	99.08	99.13	0.58	0.57	0.58
High SDI	1999	99.11	99.09	99.14	0.61	0.61	0.62
High SDI	2000	99.13	99.11	99.16	0.64	0.63	0.65
High SDI	2001	99.16	99.13	99.18	0.68	0.67	0.69
High SDI	2002	99.17	99.15	99.2	0.71	0.7	0.71
High SDI	2003	99.18	99.16	99.21	0.74	0.73	0.74
High SDI	2004	99.2	99.18	99.23	0.76	0.76	0.77
High SDI	2005	99.21	99.19	99.23	0.81	0.8	0.82
High SDI	2006	99.23	99.2	99.25	0.84	0.83	0.85
High SDI	2007	99.23	99.21	99.26	0.85	0.84	0.86
High SDI	2008	99.26	99.24	99.28	0.85	0.84	0.86
High SDI	2009	99.29	99.27	99.31	0.87	0.86	0.88
High SDI	2010	99.32	99.3	99.34	0.89	0.88	0.9
High SDI	2011	99.33	99.3	99.35	0.88	0.87	0.89
High SDI	2012	99.36	99.34	99.38	0.9	0.89	0.91
High SDI	2013	99.37	99.35	99.39	0.92	0.91	0.92
High SDI	2014	99.38	99.36	99.4	0.96	0.95	0.97
High SDI	2015	99.38	99.36	99.4	0.97	0.96	0.98
High SDI	2016	99.39	99.37	99.41	0.99	0.98	1
High SDI	2017	99.41	99.38	99.43	0.99	0.98	0.99
High SDI	2018	99.42	99.4	99.44	0.99	0.98	1
High SDI	2019	99.43	99.41	99.45	1	0.99	1.01
High SDI	2020	99.44	99.42	99.46	0.92	0.92	0.93
High SDI	2021	99.45	99.43	99.47	0.91	0.91	0.92
Low-middle SDI	1990	87.93	87.9	87.96	0.32	0.32	0.33
Low-middle SDI	1991	88.01	87.98	88.04	0.32	0.32	0.33
Low-middle SDI	1992	88.49	88.46	88.52	0.33	0.33	0.34
Low-middle SDI	1993	88.78	88.75	88.81	0.34	0.33	0.35
Low-middle SDI	1994	89.07	89.04	89.1	0.35	0.34	0.35
Low-middle SDI	1995	89.17	89.14	89.2	0.35	0.35	0.36
Low-middle SDI	1996	89.48	89.45	89.51	0.36	0.35	0.37
Low-middle SDI	1997	89.78	89.75	89.81	0.37	0.36	0.37
Low-middle SDI	1998	90.01	89.98	90.04	0.37	0.37	0.38
Low-middle SDI	1999	90.26	90.23	90.29	0.38	0.37	0.39
Low-middle SDI	2000	90.59	90.56	90.62	0.39	0.38	0.4
Low-middle SDI	2001	90.83	90.8	90.86	0.4	0.39	0.41
Low-middle SDI	2002	91.08	91.05	91.11	0.41	0.41	0.42
Low-middle SDI	2003	91.37	91.34	91.4	0.43	0.42	0.44
Low-middle SDI	2004	91.53	91.5	91.57	0.45	0.44	0.45
Low-middle SDI	2005	91.65	91.62	91.68	0.45	0.45	0.46
Low-middle SDI	2006	92.04	92.01	92.07	0.47	0.46	0.47
Low-middle SDI	2007	92.37	92.34	92.4	0.48	0.47	0.49
Low-middle SDI	2008	92.51	92.48	92.54	0.49	0.48	0.49
Low-middle SDI	2009	92.96	92.93	92.99	0.5	0.5	0.51
Low-middle SDI	2010	93.23	93.2	93.26	0.52	0.51	0.52
Low-middle SDI	2011	93.5	93.47	93.53	0.53	0.52	0.54
Low-middle SDI	2012	93.78	93.75	93.8	0.55	0.54	0.55
Low-middle SDI	2013	94	93.97	94.03	0.57	0.56	0.57
Low-middle SDI	2014	94.26	94.23	94.29	0.59	0.58	0.59
Low-middle SDI	2015	94.45	94.42	94.47	0.61	0.61	0.62
Low-middle SDI	2016	94.66	94.64	94.69	0.64	0.63	0.64
Low-middle SDI	2017	94.89	94.86	94.91	0.66	0.65	0.66
Low-middle SDI	2018	95.15	95.12	95.18	0.67	0.66	0.68
Low-middle SDI	2019	95.37	95.34	95.39	0.69	0.68	0.7
Low-middle SDI	2020	95.63	95.61	95.66	0.62	0.61	0.62
Low-middle SDI	2021	95.83	95.8	95.86	0.57	0.56	0.57
Low SDI	1990	79.6	79.55	79.65	0.34	0.33	0.35
Low SDI	1991	79.51	79.46	79.55	0.34	0.33	0.35
Low SDI	1992	79.52	79.48	79.57	0.34	0.33	0.35
Low SDI	1993	79.54	79.49	79.59	0.34	0.33	0.35
Low SDI	1994	78.84	78.79	78.89	0.34	0.33	0.35
Low SDI	1995	79.79	79.74	79.84	0.34	0.34	0.35
Low SDI	1996	80.08	80.03	80.13	0.34	0.33	0.35
Low SDI	1997	80.48	80.43	80.53	0.34	0.33	0.35
Low SDI	1998	80.81	80.76	80.85	0.34	0.33	0.35
Low SDI	1999	81.19	81.14	81.24	0.34	0.33	0.35
Low SDI	2000	81.59	81.54	81.64	0.34	0.33	0.35
Low SDI	2001	82.13	82.08	82.18	0.35	0.34	0.36
Low SDI	2002	82.66	82.61	82.7	0.35	0.35	0.36
Low SDI	2003	83.21	83.16	83.25	0.36	0.35	0.37
Low SDI	2004	83.73	83.69	83.78	0.37	0.36	0.38
Low SDI	2005	84.31	84.26	84.35	0.38	0.37	0.39
Low SDI	2006	84.92	84.88	84.96	0.39	0.38	0.4
Low SDI	2007	85.5	85.46	85.55	0.4	0.39	0.41
Low SDI	2008	86.07	86.03	86.11	0.41	0.4	0.42
Low SDI	2009	86.57	86.53	86.61	0.42	0.41	0.43
Low SDI	2010	86.39	86.35	86.44	0.41	0.4	0.42
Low SDI	2011	87.06	87.02	87.11	0.43	0.42	0.44
Low SDI	2012	87.8	87.76	87.84	0.46	0.45	0.47
Low SDI	2013	88.27	88.23	88.31	0.47	0.46	0.49
Low SDI	2014	88.66	88.62	88.7	0.49	0.48	0.5
Low SDI	2015	89.03	88.99	89.07	0.51	0.5	0.52
Low SDI	2016	89.41	89.37	89.45	0.52	0.51	0.54
Low SDI	2017	89.85	89.81	89.89	0.54	0.53	0.55
Low SDI	2018	90.31	90.27	90.35	0.55	0.54	0.56
Low SDI	2019	90.7	90.66	90.74	0.56	0.55	0.57
Low SDI	2020	90.98	90.94	91.02	0.5	0.49	0.51
Low SDI	2021	91.26	91.22	91.3	0.46	0.45	0.47
Middle SDI	1990	92.77	92.73	92.8	0.22	0.21	0.22
Middle SDI	1991	93.03	93	93.06	0.22	0.22	0.23
Middle SDI	1992	93.26	93.23	93.3	0.22	0.22	0.23
Middle SDI	1993	93.47	93.44	93.51	0.23	0.22	0.23
Middle SDI	1994	93.7	93.67	93.73	0.24	0.23	0.24
Middle SDI	1995	93.89	93.86	93.92	0.24	0.24	0.25
Middle SDI	1996	94.08	94.05	94.11	0.25	0.24	0.25
Middle SDI	1997	94.27	94.24	94.3	0.25	0.25	0.26
Middle SDI	1998	94.45	94.42	94.48	0.26	0.25	0.27
Middle SDI	1999	94.63	94.6	94.66	0.27	0.26	0.27
Middle SDI	2000	94.78	94.75	94.81	0.28	0.27	0.28
Middle SDI	2001	94.94	94.91	94.98	0.29	0.29	0.3
Middle SDI	2002	95.1	95.06	95.13	0.31	0.3	0.31
Middle SDI	2003	95.21	95.18	95.24	0.31	0.31	0.32
Middle SDI	2004	95.11	95.08	95.14	0.32	0.31	0.32
Middle SDI	2005	95.54	95.51	95.58	0.34	0.33	0.34
Middle SDI	2006	95.69	95.66	95.72	0.36	0.35	0.36
Middle SDI	2007	95.86	95.83	95.9	0.37	0.37	0.38
Middle SDI	2008	95.93	95.9	95.96	0.38	0.38	0.39
Middle SDI	2009	96.15	96.12	96.18	0.4	0.39	0.41
Middle SDI	2010	96.34	96.31	96.37	0.42	0.42	0.43
Middle SDI	2011	96.51	96.48	96.54	0.45	0.44	0.45
Middle SDI	2012	96.63	96.6	96.66	0.48	0.47	0.49
Middle SDI	2013	96.74	96.71	96.77	0.51	0.5	0.51
Middle SDI	2014	96.88	96.85	96.91	0.54	0.54	0.55
Middle SDI	2015	97.02	96.99	97.05	0.58	0.57	0.59
Middle SDI	2016	97.19	97.16	97.21	0.61	0.6	0.61
Middle SDI	2017	97.34	97.31	97.36	0.63	0.62	0.64
Middle SDI	2018	97.49	97.46	97.52	0.65	0.64	0.66
Middle SDI	2019	97.62	97.59	97.64	0.68	0.67	0.69
Middle SDI	2020	97.8	97.78	97.82	0.63	0.62	0.63
Middle SDI	2021	97.86	97.84	97.88	0.58	0.57	0.59

## Sheet: Table S4
Table S4. Frontier analysis reveals the acheviable minimal lifetime risk of developing UTI and IN in different nations according to their SDI.
location_name	year	risk	SDI	frontier	distance
Afghanistan	1990	71.87	0.173832	55.3772	16.4928
Afghanistan	1991	71.7	0.176473	55.7658	15.9342
Afghanistan	1992	72.55	0.179634	57.7006	14.8494
Afghanistan	1993	73.34	0.180184	53.0296	20.3104
Afghanistan	1994	73.15	0.178519	61.1512	11.9988
Afghanistan	1995	73.73	0.178279	59.2554	14.4746
Afghanistan	1996	74.22	0.178085	59.2493	14.9707
Afghanistan	1997	73.88	0.177884	57.1122	16.7678
Afghanistan	1998	72.52	0.177513	58.1727	14.3473
Afghanistan	1999	74.35	0.177075	54.1426	20.2074
Afghanistan	2000	74.37	0.177026	56.6414	17.7286
Afghanistan	2001	74.43	0.177773	59.1427	15.2873
Afghanistan	2002	75.4	0.183808	58.8538	16.5462
Afghanistan	2003	76.72	0.190519	53.1768	23.5432
Afghanistan	2004	77.42	0.196904	53.3494	24.0706
Afghanistan	2005	77.81	0.203928	54.427	23.383
Afghanistan	2006	78.06	0.211074	53.0105	25.0495
Afghanistan	2007	78.4	0.219628	57.1233	21.2767
Afghanistan	2008	78.93	0.228089	53.0572	25.8728
Afghanistan	2009	79.57	0.237901	58.02	21.55
Afghanistan	2010	80.07	0.24776	54.012	26.058
Afghanistan	2011	80.59	0.257042	55.8423	24.7477
Afghanistan	2012	80.98	0.266484	53.0103	27.9697
Afghanistan	2013	81.51	0.275637	19.1997	62.3103
Afghanistan	2014	81.47	0.28403	13.8737	67.5963
Afghanistan	2015	81.38	0.29185	19.2977	62.0823
Afghanistan	2016	81.46	0.299631	17.6291	63.8309
Afghanistan	2017	81.94	0.307425	12.2451	69.6949
Afghanistan	2018	81.6	0.314866	12.5338	69.0662
Afghanistan	2019	82.37	0.322454	44.4792	37.8908
Afghanistan	2020	82.43	0.32983	12.2026	70.2274
Afghanistan	2021	81.53	0.3372	17.2248	64.3052
Albania	1990	91.39	0.557773	17.5433	73.8467
Albania	1991	91.35	0.555629	12.3302	79.0198
Albania	1992	91.59	0.553108	12.7708	78.8192
Albania	1993	91.83	0.552453	12.9896	78.8404
Albania	1994	92.11	0.553764	13.4984	78.6116
Albania	1995	92.24	0.557041	12.815	79.425
Albania	1996	92.28	0.562249	23.2115	69.0685
Albania	1997	90.98	0.566803	12.9643	78.0157
Albania	1998	92.47	0.572534	27.1024	65.3676
Albania	1999	92.73	0.578295	12.2021	80.5279
Albania	2000	92.97	0.584664	12.6099	80.3601
Albania	2001	93.23	0.592413	16.5473	76.6827
Albania	2002	93.37	0.599866	16.974	76.396
Albania	2003	93.47	0.606971	25.1963	68.2737
Albania	2004	93.61	0.613864	13.5187	80.0913
Albania	2005	93.79	0.62068	15.715	78.075
Albania	2006	93.98	0.627486	14.7169	79.2631
Albania	2007	94.21	0.634168	15.9265	78.2835
Albania	2008	94.3	0.640766	46.3453	47.9547
Albania	2009	94.48	0.646816	12.8076	81.6724
Albania	2010	94.49	0.652654	15.4736	79.0164
Albania	2011	94.45	0.658197	14.7761	79.6739
Albania	2012	94.48	0.663557	19.8786	74.6014
Albania	2013	94.54	0.66874	32.5781	61.9619
Albania	2014	94.6	0.674113	43.2815	51.3185
Albania	2015	94.67	0.679669	15.6492	79.0208
Albania	2016	94.69	0.685037	12.3366	82.3534
Albania	2017	94.74	0.690379	12.9472	81.7928
Albania	2018	94.82	0.695567	15.7998	79.0202
Albania	2019	94.85	0.700288	27.543	67.307
Albania	2020	94.75	0.70379	13.9735	80.7765
Albania	2021	94.49	0.70685	19.3287	75.1613
Algeria	1990	87.8	0.460487	50.9493	36.8507
Algeria	1991	88.16	0.468319	13.7797	74.3803
Algeria	1992	88.41	0.475951	13.2449	75.1651
Algeria	1993	88.65	0.483256	13.9279	74.7221
Algeria	1994	88.77	0.490451	27.2788	61.4912
Algeria	1995	88.96	0.497958	42.7338	46.2262
Algeria	1996	89.32	0.505991	12.4471	76.8729
Algeria	1997	89.3	0.514057	36.6905	52.6095
Algeria	1998	89.54	0.522382	13.6259	75.9141
Algeria	1999	89.85	0.530786	21.4552	68.3948
Algeria	2000	89.91	0.539482	33.1685	56.7415
Algeria	2001	90.09	0.547529	13.5921	76.4979
Algeria	2002	90.3	0.555172	22.484	67.816
Algeria	2003	90.38	0.562537	29.3282	61.0518
Algeria	2004	90.71	0.569353	12.3343	78.3757
Algeria	2005	90.87	0.576002	14.9336	75.9364
Algeria	2006	91.01	0.582126	22.4573	68.5527
Algeria	2007	91.14	0.587791	12.2497	78.8903
Algeria	2008	91.29	0.593191	29.2551	62.0349
Algeria	2009	91.42	0.59787	25.7853	65.6347
Algeria	2010	91.59	0.602824	13.3404	78.2496
Algeria	2011	91.72	0.607826	12.2414	79.4786
Algeria	2012	91.86	0.612704	12.9824	78.8776
Algeria	2013	91.93	0.617422	19.8614	72.0686
Algeria	2014	92.01	0.622087	13.6864	78.3236
Algeria	2015	92.14	0.626746	12.4309	79.7091
Algeria	2016	92.32	0.631711	15.9994	76.3206
Algeria	2017	92.53	0.636973	28.5544	63.9756
Algeria	2018	92.69	0.6425	21.4293	71.2607
Algeria	2019	92.88	0.648211	12.2723	80.6077
Algeria	2020	92.84	0.653651	16.0206	76.8194
Algeria	2021	92.71	0.659501	12.7963	79.9137
American Samoa	1990	78.2	0.613634	27.4794	50.7206
American Samoa	1991	78.23	0.615848	14.8175	63.4125
American Samoa	1992	78.3	0.618584	18.401	59.899
American Samoa	1993	78.4	0.622079	12.499	65.901
American Samoa	1994	78.47	0.626053	16.0321	62.4379
American Samoa	1995	78.52	0.629814	12.2438	66.2762
American Samoa	1996	78.63	0.632707	14.4797	64.1503
American Samoa	1997	78.76	0.634927	23.7798	54.9802
American Samoa	1998	78.94	0.636598	13.4022	65.5378
American Samoa	1999	79.09	0.638322	23.4279	55.6621
American Samoa	2000	79.15	0.64061	13.0573	66.0927
American Samoa	2001	79.21	0.643214	19.4345	59.7755
American Samoa	2002	79.17	0.646002	15.2774	63.8926
American Samoa	2003	78.82	0.648952	13.9226	64.8974
American Samoa	2004	79.08	0.651921	32.9669	46.1131
American Samoa	2005	79.1	0.655061	20.0421	59.0579
American Samoa	2006	79.09	0.657726	12.4129	66.6771
American Samoa	2007	79.11	0.660781	14.8406	64.2694
American Samoa	2008	79.15	0.664026	12.3078	66.8422
American Samoa	2009	77.59	0.667301	31.3595	46.2305
American Samoa	2010	79.12	0.671249	12.3423	66.7777
American Samoa	2011	79.21	0.675979	25.0598	54.1502
American Samoa	2012	79.42	0.680862	21.5859	57.8341
American Samoa	2013	79.53	0.685833	19.4231	60.1069
American Samoa	2014	79.85	0.691343	28.0796	51.7704
American Samoa	2015	79.93	0.697163	12.2732	67.6568
American Samoa	2016	79.92	0.702726	15.7879	64.1321
American Samoa	2017	79.93	0.707648	22.0493	57.8807
American Samoa	2018	79.93	0.712801	50.5566	29.3734
American Samoa	2019	79.94	0.717308	13.8989	66.0411
American Samoa	2020	79.49	0.720839	12.9483	66.5417
American Samoa	2021	79.87	0.723728	14.5995	65.2705
Andorra	1990	98.45	0.761464	14.8283	83.6217
Andorra	1991	98.49	0.764709	12.321	86.169
Andorra	1992	98.49	0.767188	21.5813	76.9087
Andorra	1993	98.63	0.768954	24.2692	74.3608
Andorra	1994	98.72	0.770024	15.9828	82.7372
Andorra	1995	98.78	0.770989	18.993	79.787
Andorra	1996	98.83	0.772403	13.9119	84.9181
Andorra	1997	98.87	0.774581	13.9065	84.9635
Andorra	1998	98.91	0.776973	17.3489	81.5611
Andorra	1999	98.97	0.77963	12.8525	86.1175
Andorra	2000	99.02	0.781977	14.7522	84.2678
Andorra	2001	99.06	0.785417	30.4075	68.6525
Andorra	2002	99.13	0.790159	25.1417	73.9883
Andorra	2003	99.08	0.797279	16.0035	83.0765
Andorra	2004	99.05	0.804732	12.2114	86.8386
Andorra	2005	99.04	0.812214	19.9381	79.1019
Andorra	2006	99.06	0.819787	14.5631	84.4969
Andorra	2007	99.07	0.826617	12.2016	86.8684
Andorra	2008	99.11	0.831822	24.9327	74.1773
Andorra	2009	99.16	0.83593	17.4021	81.7579
Andorra	2010	99.2	0.83949	19.8965	79.3035
Andorra	2011	99.26	0.842795	14.4776	84.7824
Andorra	2012	99.28	0.845811	14.3257	84.9543
Andorra	2013	99.31	0.84833	24.0242	75.2858
Andorra	2014	99.32	0.85101	29.8274	69.4926
Andorra	2015	99.33	0.853591	17.4731	81.8569
Andorra	2016	99.33	0.856257	23.8209	75.5091
Andorra	2017	99.34	0.859477	36.3109	63.0291
Andorra	2018	99.34	0.862589	12.4711	86.8689
Andorra	2019	99.36	0.865621	19.4448	79.9152
Andorra	2020	99.36	0.867449	20.7158	78.6442
Andorra	2021	99.42	0.869444	29.4555	69.9645
Angola	1990	65.86	0.270737	57.334	8.52602
Angola	1991	66.76	0.275161	36.3747	30.3853
Angola	1992	66.91	0.279232	19.7493	47.1607
Angola	1993	65.34	0.281868	12.2031	53.1369
Angola	1994	67.19	0.284488	24.7784	42.4116
Angola	1995	68.34	0.287448	12.8909	55.4491
Angola	1996	68.98	0.291421	16.4164	52.5636
Angola	1997	69.15	0.295434	22.447	46.703
Angola	1998	67.9	0.299553	19.9593	47.9407
Angola	1999	69.4	0.30372	22.7595	46.6405
Angola	2000	70.41	0.307603	12.6496	57.7604
Angola	2001	71.2	0.311698	12.2003	58.9997
Angola	2002	72.48	0.316707	34.1055	38.3745
Angola	2003	73.35	0.321777	19.0323	54.3177
Angola	2004	74.1	0.327395	32.8322	41.2678
Angola	2005	75.07	0.333785	37.0227	38.0473
Angola	2006	75.86	0.341013	16.2346	59.6254
Angola	2007	77.01	0.348847	22.8724	54.1376
Angola	2008	78.01	0.357082	16.0808	61.9292
Angola	2009	78.86	0.364408	12.336	66.524
Angola	2010	79.71	0.372034	32.8706	46.8394
Angola	2011	80.45	0.380007	30.1067	50.3433
Angola	2012	81.16	0.387892	14.5093	66.6507
Angola	2013	81.88	0.395796	13.2493	68.6307
Angola	2014	82.65	0.40372	13.5393	69.1107
Angola	2015	83.16	0.411372	37.633	45.527
Angola	2016	83.52	0.418822	14.2382	69.2818
Angola	2017	83.93	0.426177	13.4426	70.4874
Angola	2018	84.34	0.433355	13.6125	70.7275
Angola	2019	84.72	0.440455	31.3046	53.4154
Angola	2020	84.55	0.447284	48.8374	35.7126
Angola	2021	83.86	0.453722	14.7872	69.0728
Antigua and Barbuda	1990	98.03	0.612105	22.8333	75.1967
Antigua and Barbuda	1991	98.05	0.618817	12.4859	85.5641
Antigua and Barbuda	1992	98.04	0.624696	26.3085	71.7315
Antigua and Barbuda	1993	97.97	0.630076	26.5703	71.3997
Antigua and Barbuda	1994	97.96	0.634769	21.1173	76.8427
Antigua and Barbuda	1995	97.89	0.638009	13.4732	84.4168
Antigua and Barbuda	1996	97.86	0.641647	12.2182	85.6418
Antigua and Barbuda	1997	97.19	0.645896	16.6497	80.5403
Antigua and Barbuda	1998	97.88	0.650614	28.6652	69.2148
Antigua and Barbuda	1999	97.9	0.655535	22.8412	75.0588
Antigua and Barbuda	2000	97.97	0.660819	12.5272	85.4428
Antigua and Barbuda	2001	98	0.665621	25.9706	72.0294
Antigua and Barbuda	2002	98.03	0.670361	12.2044	85.8256
Antigua and Barbuda	2003	98.08	0.675311	15.3908	82.6892
Antigua and Barbuda	2004	98.09	0.680412	12.384	85.706
Antigua and Barbuda	2005	98.13	0.685486	14.1953	83.9347
Antigua and Barbuda	2006	98.16	0.690826	28.8291	69.3309
Antigua and Barbuda	2007	98.24	0.69636	23.0275	75.2125
Antigua and Barbuda	2008	98.28	0.702175	13.7126	84.5674
Antigua and Barbuda	2009	98.27	0.707129	12.2517	86.0183
Antigua and Barbuda	2010	98.29	0.711432	50.394	47.896
Antigua and Barbuda	2011	98.3	0.71549	48.1753	50.1247
Antigua and Barbuda	2012	98.31	0.719509	17.9723	80.3377
Antigua and Barbuda	2013	98.31	0.722865	16.0438	82.2662
Antigua and Barbuda	2014	98.31	0.725586	13.0156	85.2944
Antigua and Barbuda	2015	98.32	0.728373	17.3379	80.9821
Antigua and Barbuda	2016	98.31	0.731599	22.7988	75.5112
Antigua and Barbuda	2017	98.31	0.734964	17.0399	81.2701
Antigua and Barbuda	2018	98.35	0.738879	20.7863	77.5637
Antigua and Barbuda	2019	98.37	0.743053	19.944	78.426
Antigua and Barbuda	2020	98.54	0.746345	22.5708	75.9692
Antigua and Barbuda	2021	98.58	0.749887	20.7031	77.8769
Argentina	1990	95.57	0.587397	19.0961	76.4739
Argentina	1991	95.63	0.591708	22.3958	73.2342
Argentina	1992	95.76	0.597996	25.1056	70.6544
Argentina	1993	95.89	0.603739	16.7385	79.1515
Argentina	1994	95.99	0.609787	12.2276	83.7624
Argentina	1995	96.02	0.614474	17.2974	78.7226
Argentina	1996	96.04	0.618943	12.3626	83.6774
Argentina	1997	96.17	0.623934	18.176	77.994
Argentina	1998	96.18	0.628723	16.7101	79.4699
Argentina	1999	96.38	0.633175	17.9374	78.4426
Argentina	2000	96.51	0.638194	13.1364	83.3736
Argentina	2001	96.59	0.642176	17.3302	79.2598
Argentina	2002	96.51	0.644473	13.4254	83.0846
Argentina	2003	96.59	0.645907	16.4441	80.1459
Argentina	2004	96.8	0.648297	15.6186	81.1814
Argentina	2005	96.97	0.653369	13.1697	83.8003
Argentina	2006	97.02	0.657446	12.4044	84.6156
Argentina	2007	96.96	0.660188	28.2797	68.6803
Argentina	2008	96.98	0.663079	14.5483	82.4317
Argentina	2009	97.03	0.665912	14.5288	82.5012
Argentina	2010	97.09	0.669926	15.1032	81.9868
Argentina	2011	97.14	0.675243	15.6849	81.4551
Argentina	2012	97.25	0.679218	19.0045	78.2455
Argentina	2013	97.29	0.681633	23.7362	73.5538
Argentina	2014	97.35	0.684975	16.892	80.458
Argentina	2015	97.49	0.69171	15.8392	81.6508
Argentina	2016	97.52	0.698618	22.5827	74.9373
Argentina	2017	97.6	0.705136	14.757	82.843
Argentina	2018	97.68	0.712889	50.969	46.711
Argentina	2019	97.74	0.719003	12.3988	85.3412
Argentina	2020	97.86	0.721294	14.8365	83.0235
Argentina	2021	97.92	0.723123	18.9924	78.9276
Armenia	1990	94.68	0.544415	23.1352	71.5448
Armenia	1991	94.86	0.547562	20.9514	73.9086
Armenia	1992	94.83	0.548975	17.8822	76.9478
Armenia	1993	94.82	0.551215	22.7964	72.0236
Armenia	1994	94.9	0.553784	14.5934	80.3066
Armenia	1995	95.23	0.556816	30.3547	64.8753
Armenia	1996	95.46	0.560538	27.3238	68.1362
Armenia	1997	95.66	0.564627	26.0047	69.6553
Armenia	1998	95.85	0.569557	14.296	81.554
Armenia	1999	96.02	0.574323	29.1987	66.8213
Armenia	2000	96.15	0.579438	12.2026	83.9474
Armenia	2001	96.23	0.585419	23.7027	72.5273
Armenia	2002	96.35	0.592711	15.9608	80.3892
Armenia	2003	96.45	0.600809	12.3982	84.0518
Armenia	2004	96.54	0.609032	13.4766	83.0634
Armenia	2005	96.62	0.61776	26.0047	70.6153
Armenia	2006	96.75	0.626688	42.906	53.844
Armenia	2007	96.9	0.635871	29.257	67.643
Armenia	2008	96.99	0.644432	14.1959	82.7941
Armenia	2009	97.07	0.649715	12.2712	84.7988
Armenia	2010	97.2	0.654812	19.3438	77.8562
Armenia	2011	97.32	0.659818	16.7899	80.5301
Armenia	2012	97.48	0.664833	17.8632	79.6168
Armenia	2013	97.62	0.669534	46.1837	51.4363
Armenia	2014	97.7	0.673932	16.4541	81.2459
Armenia	2015	97.73	0.678055	13.6383	84.0917
Armenia	2016	97.7	0.681746	36.3872	61.3128
Armenia	2017	97.87	0.68598	32.5878	65.2822
Armenia	2018	97.92	0.690277	14.3237	83.5963
Armenia	2019	97.98	0.694766	15.0506	82.9294
Armenia	2020	94.7	0.698269	22.5314	72.1686
Armenia	2021	98.65	0.701833	17.408	81.242
Australia	1990	98.46	0.725983	28.6037	69.8563
Australia	1991	98.6	0.72976	32.7002	65.8998
Australia	1992	98.63	0.733901	29.6819	68.9481
Australia	1993	98.73	0.738375	12.3418	86.3882
Australia	1994	98.76	0.742847	25.0384	73.7216
Australia	1995	98.79	0.747427	12.7672	86.0228
Australia	1996	98.8	0.751992	32.8463	65.9537
Australia	1997	98.83	0.756634	48.4233	50.4067
Australia	1998	98.86	0.761133	14.3601	84.4999
Australia	1999	98.84	0.765698	16.3433	82.4967
Australia	2000	98.9	0.770224	13.916	84.984
Australia	2001	98.95	0.774663	20.7892	78.1608
Australia	2002	98.98	0.779361	15.8923	83.0877
Australia	2003	99.01	0.7836	17.9623	81.0477
Australia	2004	99.03	0.787017	12.6403	86.3897
Australia	2005	99.02	0.789616	15.857	83.163
Australia	2006	99.05	0.791156	16.1825	82.8675
Australia	2007	99.07	0.792533	13.0117	86.0583
Australia	2008	99.09	0.795293	19.1013	79.9887
Australia	2009	99.09	0.799174	22.956	76.134
Australia	2010	99.13	0.803562	12.2557	86.8743
Australia	2011	99.17	0.80752	12.6164	86.5536
Australia	2012	99.22	0.811644	14.155	85.065
Australia	2013	99.22	0.816454	12.2009	87.0191
Australia	2014	99.25	0.820841	14.9235	84.3265
Australia	2015	99.26	0.824861	12.2212	87.0388
Australia	2016	99.28	0.82856	32.5701	66.7099
Australia	2017	99.28	0.831798	27.8393	71.4407
Australia	2018	99.29	0.835355	12.4125	86.8775
Australia	2019	99.27	0.839317	13.9737	85.2963
Australia	2020	99.32	0.842051	16.4676	82.8524
Australia	2021	99.38	0.844253	19.1399	80.2401
Austria	1990	98.35	0.749854	13.5094	84.8406
Austria	1991	98.39	0.751653	12.2251	86.1649
Austria	1992	98.43	0.754375	12.3356	86.0944
Austria	1993	98.52	0.758805	26.2902	72.2298
Austria	1994	98.6	0.764704	12.4494	86.1506
Austria	1995	98.74	0.769827	13.6187	85.1213
Austria	1996	98.84	0.774447	15.5985	83.2415
Austria	1997	98.92	0.779233	23.9133	75.0067
Austria	1998	98.97	0.783521	22.416	76.554
Austria	1999	99.02	0.787452	27.9151	71.1049
Austria	2000	99.03	0.791848	13.0552	85.9748
Austria	2001	99.07	0.79577	13.6418	85.4282
Austria	2002	99.13	0.799154	30.4957	68.6343
Austria	2003	99.12	0.802043	13.2523	85.8677
Austria	2004	99.15	0.804889	12.2066	86.9434
Austria	2005	99.18	0.808419	17.6144	81.5656
Austria	2006	99.24	0.812065	13.0073	86.2327
Austria	2007	99.27	0.815481	12.2949	86.9751
Austria	2008	99.28	0.818794	20.7	78.58
Austria	2009	99.27	0.821541	16.3323	82.9377
Austria	2010	99.28	0.8245	45.7667	53.5133
Austria	2011	99.32	0.828002	14.0102	85.3098
Austria	2012	99.36	0.831113	17.0127	82.3473
Austria	2013	99.37	0.83368	16.1409	83.2291
Austria	2014	99.38	0.835839	21.9766	77.4034
Austria	2015	99.38	0.83758	17.8761	81.5039
Austria	2016	99.37	0.839884	23.2248	76.1452
Austria	2017	99.38	0.843173	23.5651	75.8149
Austria	2018	99.41	0.846614	19.8601	79.5499
Austria	2019	99.38	0.849863	14.8004	84.5796
Austria	2020	99.39	0.85202	15.6638	83.7262
Austria	2021	99.44	0.853837	12.3126	87.1274
Azerbaijan	1990	90.64	0.595986	16.8087	73.8313
Azerbaijan	1991	90.63	0.595808	12.4205	78.2095
Azerbaijan	1992	89.8	0.594651	12.4217	77.3783
Azerbaijan	1993	90.09	0.593543	43.0684	47.0216
Azerbaijan	1994	90.13	0.592089	21.2542	68.8758
Azerbaijan	1995	91	0.589441	16.0222	74.9778
Azerbaijan	1996	91.47	0.586316	13.8757	77.5943
Azerbaijan	1997	91.71	0.583222	44.4604	47.2496
Azerbaijan	1998	91.87	0.580393	12.2042	79.6658
Azerbaijan	1999	92.02	0.579193	12.6273	79.3927
Azerbaijan	2000	92.17	0.580021	19.2744	72.8956
Azerbaijan	2001	92.47	0.582194	12.4164	80.0536
Azerbaijan	2002	92.58	0.585716	24.2038	68.3762
Azerbaijan	2003	92.59	0.590039	22.4878	70.1022
Azerbaijan	2004	92.63	0.594646	19.0106	73.6194
Azerbaijan	2005	92.78	0.602485	19.0969	73.6831
Azerbaijan	2006	93.11	0.613771	12.393	80.717
Azerbaijan	2007	93.47	0.626111	42.8554	50.6146
Azerbaijan	2008	93.73	0.636901	15.3774	78.3526
Azerbaijan	2009	93.99	0.645163	19.8432	74.1468
Azerbaijan	2010	94.18	0.652057	40.8546	53.3254
Azerbaijan	2011	94.43	0.657972	33.356	61.074
Azerbaijan	2012	94.69	0.662897	16.5147	78.1753
Azerbaijan	2013	94.89	0.667659	17.2943	77.5957
Azerbaijan	2014	95.08	0.672163	12.2729	82.8071
Azerbaijan	2015	95.26	0.676245	16.3617	78.8983
Azerbaijan	2016	95.39	0.679808	13.9202	81.4698
Azerbaijan	2017	95.51	0.683263	25.104	70.406
Azerbaijan	2018	95.64	0.686561	17.934	77.706
Azerbaijan	2019	95.73	0.689835	20.0158	75.7142
Azerbaijan	2020	95	0.692605	17.0584	77.9416
Azerbaijan	2021	95.74	0.694851	14.123	81.617
Bahamas	1990	96.54	0.693509	23.6111	72.9289
Bahamas	1991	96.52	0.689127	33.7546	62.7654
Bahamas	1992	96.52	0.687344	16.5158	80.0042
Bahamas	1993	96.62	0.693817	22.4325	74.1875
Bahamas	1994	96.76	0.70682	29.7602	66.9998
Bahamas	1995	96.97	0.719382	13.0905	83.8795
Bahamas	1996	97.03	0.728479	15.5527	81.4773
Bahamas	1997	97.09	0.734781	12.4115	84.6785
Bahamas	1998	97.1	0.739281	14.4666	82.6334
Bahamas	1999	97.03	0.741623	22.4663	74.5637
Bahamas	2000	97.04	0.742518	13.676	83.364
Bahamas	2001	97.09	0.743593	13.9952	83.0948
Bahamas	2002	97.17	0.74625	15.9225	81.2475
Bahamas	2003	97.31	0.749917	12.2452	85.0648
Bahamas	2004	97.36	0.75376	13.6903	83.6697
Bahamas	2005	97.5	0.756783	27.9971	69.5029
Bahamas	2006	97.49	0.759186	22.4039	75.0861
Bahamas	2007	97.53	0.761991	22.3857	75.1443
Bahamas	2008	97.55	0.765591	32.7872	64.7628
Bahamas	2009	97.57	0.769562	17.5403	80.0297
Bahamas	2010	97.57	0.77412	20.7136	76.8564
Bahamas	2011	97.58	0.778282	21.3235	76.2565
Bahamas	2012	97.59	0.781839	39.3604	58.2296
Bahamas	2013	97.61	0.784624	15.5993	82.0107
Bahamas	2014	97.64	0.787253	13.5492	84.0908
Bahamas	2015	97.57	0.789956	31.4393	66.1307
Bahamas	2016	97.75	0.792739	12.2006	85.5494
Bahamas	2017	97.76	0.795347	12.6533	85.1067
Bahamas	2018	97.79	0.798179	14.658	83.132
Bahamas	2019	96.25	0.801033	27.8297	68.4203
Bahamas	2020	97.82	0.802948	17.7272	80.0928
Bahamas	2021	97.77	0.805021	24.3741	73.3959
Bahrain	1990	90.84	0.584579	17.5065	73.3335
Bahrain	1991	90.9	0.590597	22.5931	68.3069
Bahrain	1992	91.03	0.59604	14.507	76.523
Bahrain	1993	91.17	0.602166	26.6082	64.5618
Bahrain	1994	91.31	0.608134	22.59	68.72
Bahrain	1995	91.49	0.613851	12.2171	79.2729
Bahrain	1996	91.68	0.619485	19.919	71.761
Bahrain	1997	91.81	0.624596	25.8226	65.9874
Bahrain	1998	91.92	0.630738	14.4996	77.4204
Bahrain	1999	92.03	0.638083	12.7671	79.2629
Bahrain	2000	91.85	0.646751	46.6132	45.2368
Bahrain	2001	92.28	0.657196	26.2698	66.0102
Bahrain	2002	92.46	0.664901	12.3267	80.1333
Bahrain	2003	92.52	0.669564	12.4454	80.0746
Bahrain	2004	92.54	0.674148	13.902	78.638
Bahrain	2005	92.57	0.679791	16.8287	75.7413
Bahrain	2006	92.57	0.686144	12.4167	80.1533
Bahrain	2007	92.76	0.693045	17.5637	75.1963
Bahrain	2008	92.84	0.699806	12.4903	80.3497
Bahrain	2009	92.93	0.704886	27.6274	65.3026
Bahrain	2010	92.98	0.707903	13.3317	79.6483
Bahrain	2011	92.97	0.708959	48.0689	44.9011
Bahrain	2012	93	0.710362	24.6489	68.3511
Bahrain	2013	93	0.713343	12.5794	80.4206
Bahrain	2014	93.01	0.716768	22.4155	70.5945
Bahrain	2015	92.98	0.719927	12.5976	80.3824
Bahrain	2016	93.03	0.723611	19.4831	73.5469
Bahrain	2017	93.08	0.729323	20.7248	72.3552
Bahrain	2018	93.19	0.736193	14.8078	78.3822
Bahrain	2019	93.25	0.742848	42.998	50.252
Bahrain	2020	92.99	0.748103	13.4146	79.5754
Bahrain	2021	92.91	0.753043	18.9917	73.9183
Bangladesh	1990	83.03	0.228549	56.4029	26.6271
Bangladesh	1991	81.42	0.237207	58.6086	22.8114
Bangladesh	1992	84.46	0.245248	56.7402	27.7198
Bangladesh	1993	85.05	0.252091	56.8789	28.1711
Bangladesh	1994	85.62	0.258997	53.3789	32.2411
Bangladesh	1995	86.09	0.265294	57.7031	28.3869
Bangladesh	1996	86.61	0.271178	55.035	31.575
Bangladesh	1997	87.16	0.277773	19.3267	67.8333
Bangladesh	1998	87.77	0.284516	22.647	65.123
Bangladesh	1999	88.32	0.290951	15.7199	72.6001
Bangladesh	2000	88.75	0.297252	14.2331	74.5169
Bangladesh	2001	89.17	0.303189	25.196	63.974
Bangladesh	2002	89.57	0.30864	33.2335	56.3365
Bangladesh	2003	89.94	0.31436	13.7844	76.1556
Bangladesh	2004	90.28	0.320923	12.5326	77.7474
Bangladesh	2005	90.61	0.328091	23.0845	67.5255
Bangladesh	2006	91.02	0.335691	22.6888	68.3312
Bangladesh	2007	91.36	0.343933	14.9302	76.4298
Bangladesh	2008	91.78	0.35252	15.2842	76.4958
Bangladesh	2009	92.21	0.361482	16.6163	75.5937
Bangladesh	2010	92.57	0.370599	22.9732	69.5968
Bangladesh	2011	92.91	0.380125	19.0901	73.8199
Bangladesh	2012	93.39	0.390624	22.2965	71.0935
Bangladesh	2013	93.79	0.401706	12.2108	81.5792
Bangladesh	2014	94.1	0.413263	14.3516	79.7484
Bangladesh	2015	94.37	0.425482	15.8342	78.5358
Bangladesh	2016	94.53	0.43771	13.0511	81.4789
Bangladesh	2017	94.69	0.449752	25.888	68.802
Bangladesh	2018	95.08	0.461718	18.4163	76.6637
Bangladesh	2019	95.35	0.473265	28.6635	66.6865
Bangladesh	2020	95.57	0.483079	14.2256	81.3444
Bangladesh	2021	95.76	0.492421	14.7085	81.0515
Barbados	1990	97.38	0.653583	32.6088	64.7712
Barbados	1991	97.42	0.656654	23.8127	73.6073
Barbados	1992	97.54	0.662447	15.1184	82.4216
Barbados	1993	97.8	0.668815	14.3491	83.4509
Barbados	1994	97.75	0.673409	12.2284	85.5216
Barbados	1995	97.67	0.676012	19.1271	78.5429
Barbados	1996	97.65	0.677193	29.0844	68.5656
Barbados	1997	97.68	0.678645	12.211	85.469
Barbados	1998	97.69	0.679827	12.4787	85.2113
Barbados	1999	97.7	0.680398	40.5826	57.1174
Barbados	2000	97.75	0.681304	25.928	71.822
Barbados	2001	98.04	0.683329	12.2064	85.8336
Barbados	2002	97.92	0.687808	16.1343	81.7857
Barbados	2003	97.63	0.693236	33.0627	64.5673
Barbados	2004	97.95	0.69803	12.3479	85.6021
Barbados	2005	97.94	0.70151	19.0098	78.9302
Barbados	2006	97.95	0.703856	12.6402	85.3098
Barbados	2007	98.09	0.705872	13.6049	84.4851
Barbados	2008	98.15	0.708514	18.2337	79.9163
Barbados	2009	98.11	0.712143	34.5209	63.5891
Barbados	2010	98.06	0.716209	12.4933	85.5667
Barbados	2011	97.97	0.720061	13.0568	84.9132
Barbados	2012	98.26	0.724162	35.1261	63.1339
Barbados	2013	98.24	0.727826	13.9699	84.2701
Barbados	2014	98.24	0.730383	15.3887	82.8513
Barbados	2015	98.23	0.732603	17.5032	80.7268
Barbados	2016	98.25	0.734913	26.0964	72.1536
Barbados	2017	98.24	0.737157	13.2774	84.9626
Barbados	2018	98.28	0.739531	25.5488	72.7312
Barbados	2019	98.28	0.742239	17.3922	80.8878
Barbados	2020	98.38	0.744367	19.2796	79.1004
Barbados	2021	98.35	0.746749	38.227	60.123
Belarus	1990	97.35	0.622447	19.942	77.408
Belarus	1991	97.25	0.627038	12.4837	84.7663
Belarus	1992	97.22	0.632892	22.1157	75.1043
Belarus	1993	97.19	0.639394	39.3943	57.7957
Belarus	1994	97.17	0.644653	12.7584	84.4116
Belarus	1995	97.16	0.64896	17.7091	79.4509
Belarus	1996	97.25	0.652855	12.6432	84.6068
Belarus	1997	97.15	0.655627	12.2479	84.9021
Belarus	1998	97.04	0.657246	22.921	74.119
Belarus	1999	97.04	0.660171	12.3282	84.7118
Belarus	2000	97.18	0.664706	25.8102	71.3698
Belarus	2001	97.22	0.671333	17.5553	79.6647
Belarus	2002	97.3	0.678122	20.7983	76.5017
Belarus	2003	97.41	0.684869	12.4613	84.9487
Belarus	2004	97.54	0.692502	14.7524	82.7876
Belarus	2005	97.51	0.698985	12.2691	85.2409
Belarus	2006	97.61	0.705119	12.2263	85.3837
Belarus	2007	97.74	0.711497	14.8898	82.8502
Belarus	2008	97.84	0.719121	35.6455	62.1945
Belarus	2009	97.91	0.727293	20.7984	77.1116
Belarus	2010	97.98	0.734955	12.2038	85.7762
Belarus	2011	98.05	0.739504	12.3442	85.7058
Belarus	2012	98.27	0.743469	20.6711	77.5989
Belarus	2013	98.35	0.748529	16.3063	82.0437
Belarus	2014	98.45	0.753511	13.905	84.545
Belarus	2015	98.57	0.758206	24.9336	73.6364
Belarus	2016	98.65	0.764328	17.4513	81.1987
Belarus	2017	98.73	0.771131	13.4774	85.2526
Belarus	2018	98.78	0.776569	27.9374	70.8426
Belarus	2019	98.8	0.780508	33.8995	64.9005
Belarus	2020	98.73	0.782382	21.3325	77.3975
Belarus	2021	98.65	0.784485	12.2015	86.4485
Belgium	1990	98.01	0.737391	19.651	78.359
Belgium	1991	98.03	0.742173	12.2048	85.8252
Belgium	1992	98.09	0.748012	16.3454	81.7446
Belgium	1993	98.15	0.753685	14.4947	83.6553
Belgium	1994	98.23	0.758904	27.4864	70.7436
Belgium	1995	98.36	0.76317	26.023	72.337
Belgium	1996	98.46	0.766826	25.7808	72.6792
Belgium	1997	98.48	0.770814	39.4386	59.0414
Belgium	1998	98.5	0.774228	15.7013	82.7987
Belgium	1999	98.52	0.777041	12.3975	86.1225
Belgium	2000	98.51	0.780396	49.6049	48.9051
Belgium	2001	98.54	0.784713	32.7558	65.7842
Belgium	2002	98.6	0.788836	14.5379	84.0621
Belgium	2003	98.65	0.792014	22.8706	75.7794
Belgium	2004	98.71	0.795225	37.1131	61.5969
Belgium	2005	98.72	0.798497	19.9062	78.8138
Belgium	2006	98.73	0.801573	24.5892	74.1408
Belgium	2007	98.73	0.804613	32.855	65.875
Belgium	2008	98.78	0.807758	12.2241	86.5559
Belgium	2009	98.83	0.811056	37.8918	60.9382
Belgium	2010	98.84	0.81503	15.4106	83.4294
Belgium	2011	98.86	0.81947	17.9325	80.9275
Belgium	2012	98.88	0.824226	19.6397	79.2403
Belgium	2013	98.94	0.82862	14.0178	84.9222
Belgium	2014	98.98	0.832425	18.8844	80.0956
Belgium	2015	99.02	0.835878	13.3918	85.6282
Belgium	2016	99.04	0.839463	16.8074	82.2326
Belgium	2017	99.04	0.843212	12.7734	86.2666
Belgium	2018	99.06	0.846618	33.7189	65.3411
Belgium	2019	99.08	0.849498	12.9613	86.1187
Belgium	2020	99.1	0.851347	13.4934	85.6066
Belgium	2021	99.11	0.853654	12.9941	86.1159
Belize	1990	94.41	0.423727	36.4355	57.9745
Belize	1991	94.54	0.433834	46.5243	48.0157
Belize	1992	94.83	0.444199	45.4579	49.3721
Belize	1993	94.99	0.455259	27.7196	67.2704
Belize	1994	95.16	0.465729	17.2775	77.8825
Belize	1995	95.32	0.475279	25.6339	69.6861
Belize	1996	95.36	0.482702	33.7569	61.6031
Belize	1997	95.38	0.48802	12.4687	82.9113
Belize	1998	95.31	0.491819	19.4479	75.8621
Belize	1999	95.47	0.49507	21.7217	73.7483
Belize	2000	95.44	0.498644	25.4893	69.9507
Belize	2001	95.42	0.502399	12.2735	83.1465
Belize	2002	95.75	0.506872	33.4946	62.2554
Belize	2003	95.91	0.512679	12.3172	83.5928
Belize	2004	96.06	0.519697	13.9175	82.1425
Belize	2005	96.2	0.527231	29.0073	67.1927
Belize	2006	96.38	0.53489	20.9718	75.4082
Belize	2007	96.55	0.541901	14.2551	82.2949
Belize	2008	96.62	0.548093	28.0553	68.5647
Belize	2009	96.72	0.553466	16.4642	80.2558
Belize	2010	96.75	0.558547	12.8813	83.8687
Belize	2011	96.81	0.56344	27.7234	69.0866
Belize	2012	96.93	0.568456	43.2782	53.6518
Belize	2013	96.99	0.573236	38.0699	58.9201
Belize	2014	97.04	0.578091	40.2156	56.8244
Belize	2015	97.06	0.583279	18.7316	78.3284
Belize	2016	97.09	0.588276	22.4446	74.6454
Belize	2017	97.17	0.593337	19.1637	78.0063
Belize	2018	97.16	0.598512	13.3321	83.8279
Belize	2019	97.26	0.603352	12.2091	85.0509
Belize	2020	97.35	0.60706	41.2224	56.1276
Belize	2021	97.48	0.610229	37.9169	59.5631
Benin	1990	74.31	0.218907	59.4657	14.8443
Benin	1991	74.59	0.222539	55.0886	19.5014
Benin	1992	75.07	0.226323	58.5299	16.5401
Benin	1993	75.46	0.230313	59.8848	15.5752
Benin	1994	75.7	0.234032	54.3846	21.3154
Benin	1995	76.02	0.23801	58.968	17.052
Benin	1996	76.18	0.241895	58.988	17.192
Benin	1997	76.51	0.245732	59.2578	17.2522
Benin	1998	76.79	0.249376	56.3545	20.4355
Benin	1999	77.12	0.253215	57.6141	19.5059
Benin	2000	77.3	0.257381	55.2854	22.0146
Benin	2001	77.58	0.261388	55.7571	21.8229
Benin	2002	77.95	0.265417	55.5075	22.4425
Benin	2003	78.24	0.269544	54.2655	23.9745
Benin	2004	78.56	0.273941	27.7472	50.8128
Benin	2005	78.87	0.278407	17.1003	61.7697
Benin	2006	79.19	0.282934	12.3869	66.8031
Benin	2007	79.49	0.287673	40.827	38.663
Benin	2008	79.99	0.292627	15.8008	64.1892
Benin	2009	80.44	0.297702	12.6428	67.7972
Benin	2010	80.78	0.302809	21.3364	59.4436
Benin	2011	81.09	0.307926	12.4195	68.6705
Benin	2012	81.44	0.313374	12.3303	69.1097
Benin	2013	81.84	0.319319	12.5936	69.2464
Benin	2014	82.21	0.325727	18.3177	63.8923
Benin	2015	82.59	0.332216	18.6796	63.9104
Benin	2016	83	0.338764	44.772	38.228
Benin	2017	83.45	0.345607	29.3471	54.1029
Benin	2018	84.02	0.352653	57.1537	26.8663
Benin	2019	84.56	0.360031	12.7882	71.7718
Benin	2020	84.8	0.366964	19.0877	65.7123
Benin	2021	84.72	0.373487	29.2322	55.4878
Bermuda	1990	98.48	0.696451	22.6729	75.8071
Bermuda	1991	98.55	0.700277	14.9068	83.6432
Bermuda	1992	98.59	0.703984	42.2297	56.3603
Bermuda	1993	98.64	0.707678	13.8096	84.8304
Bermuda	1994	98.71	0.711069	15.4866	83.2234
Bermuda	1995	98.8	0.714469	20.688	78.112
Bermuda	1996	98.88	0.717832	12.2002	86.6798
Bermuda	1997	98.97	0.721643	13.0036	85.9664
Bermuda	1998	99.04	0.725854	17.4118	81.6282
Bermuda	1999	99.05	0.73054	22.016	77.034
Bermuda	2000	98.95	0.735997	12.8915	86.0585
Bermuda	2001	99.09	0.741919	21.3543	77.7357
Bermuda	2002	99.11	0.747545	17.3676	81.7424
Bermuda	2003	99.03	0.753305	31.5289	67.5011
Bermuda	2004	99.12	0.759009	16.8717	82.2483
Bermuda	2005	99.11	0.764691	14.8074	84.3026
Bermuda	2006	99.12	0.770597	12.7675	86.3525
Bermuda	2007	99.14	0.776114	13.0126	86.1274
Bermuda	2008	99.16	0.780358	26.636	72.524
Bermuda	2009	99.18	0.784759	16.2748	82.9052
Bermuda	2010	99.21	0.789181	22.9344	76.2756
Bermuda	2011	99.24	0.793381	16.7774	82.4626
Bermuda	2012	99.25	0.797485	18.992	80.258
Bermuda	2013	99.25	0.801388	21.2565	77.9935
Bermuda	2014	99.26	0.804923	23.5076	75.7524
Bermuda	2015	99.27	0.807999	12.8379	86.4321
Bermuda	2016	99.28	0.810551	14.4832	84.7968
Bermuda	2017	99.3	0.812807	19.541	79.759
Bermuda	2018	99.32	0.814893	20.4098	78.9102
Bermuda	2019	99.33	0.817	43.6054	55.7246
Bermuda	2020	99.34	0.819203	43.0571	56.2829
Bermuda	2021	99.31	0.821365	16.7436	82.5664
Bhutan	1990	83.54	0.21504	57.684	25.856
Bhutan	1991	84.11	0.221312	58.7539	25.3561
Bhutan	1992	84.62	0.228148	53.1611	31.4589
Bhutan	1993	84.96	0.236005	55.5086	29.4514
Bhutan	1994	85.35	0.244331	60.1013	25.2487
Bhutan	1995	86.17	0.253292	58.0719	28.0981
Bhutan	1996	86.87	0.262363	53.9679	32.9021
Bhutan	1997	87.47	0.271487	53.9553	33.5147
Bhutan	1998	88.07	0.28044	12.2743	75.7957
Bhutan	1999	88.61	0.28951	12.2666	76.3434
Bhutan	2000	88.43	0.298805	13.159	75.271
Bhutan	2001	89.57	0.308201	22.4614	67.1086
Bhutan	2002	90.07	0.317944	54.4656	35.6044
Bhutan	2003	90.56	0.32767	12.2002	78.3598
Bhutan	2004	91.02	0.337286	12.6324	78.3876
Bhutan	2005	91.45	0.346999	22.3693	69.0807
Bhutan	2006	91.87	0.356824	12.4324	79.4376
Bhutan	2007	92.33	0.36756	13.0926	79.2374
Bhutan	2008	92.75	0.378234	32.4837	60.2663
Bhutan	2009	93.09	0.388977	12.3075	80.7825
Bhutan	2010	93.53	0.399752	13.4775	80.0525
Bhutan	2011	93.87	0.410149	20.4933	73.3767
Bhutan	2012	94.16	0.419443	51.6357	42.5243
Bhutan	2013	94.41	0.427791	12.6717	81.7383
Bhutan	2014	94.62	0.434969	17.4044	77.2156
Bhutan	2015	94.82	0.441811	16.4102	78.4098
Bhutan	2016	95.02	0.448402	20.2927	74.7273
Bhutan	2017	95.22	0.45428	13.5328	81.6872
Bhutan	2018	95.39	0.459625	34.4633	60.9267
Bhutan	2019	95.55	0.464633	23.401	72.149
Bhutan	2020	95.67	0.468714	13.5331	82.1369
Bhutan	2021	95.79	0.473062	13.054	82.736
Bolivia (Plurinational State of)	1990	87.51	0.423918	18.4088	69.1012
Bolivia (Plurinational State of)	1991	87.88	0.429398	15.6356	72.2444
Bolivia (Plurinational State of)	1992	88.34	0.434836	16.273	72.067
Bolivia (Plurinational State of)	1993	88.87	0.440602	23.4134	65.4566
Bolivia (Plurinational State of)	1994	89.4	0.446823	12.7353	76.6647
Bolivia (Plurinational State of)	1995	89.83	0.453479	54.1298	35.7002
Bolivia (Plurinational State of)	1996	90.23	0.460221	16.9473	73.2827
Bolivia (Plurinational State of)	1997	90.66	0.466983	17.9543	72.7057
Bolivia (Plurinational State of)	1998	91.05	0.473796	19.0416	72.0084
Bolivia (Plurinational State of)	1999	91.44	0.480194	14.9842	76.4558
Bolivia (Plurinational State of)	2000	91.8	0.486328	17.9591	73.8409
Bolivia (Plurinational State of)	2001	92.18	0.492031	40.0633	52.1167
Bolivia (Plurinational State of)	2002	92.5	0.497349	15.0433	77.4567
Bolivia (Plurinational State of)	2003	92.82	0.502366	38.8459	53.9741
Bolivia (Plurinational State of)	2004	93.12	0.507273	47.0084	46.1116
Bolivia (Plurinational State of)	2005	93.39	0.512166	12.8733	80.5167
Bolivia (Plurinational State of)	2006	93.63	0.517146	27.0847	66.5453
Bolivia (Plurinational State of)	2007	93.85	0.521946	25.9224	67.9276
Bolivia (Plurinational State of)	2008	94.09	0.526944	12.459	81.631
Bolivia (Plurinational State of)	2009	94.36	0.531792	12.2383	82.1217
Bolivia (Plurinational State of)	2010	94.61	0.537009	17.3517	77.2583
Bolivia (Plurinational State of)	2011	94.84	0.542681	14.4774	80.3626
Bolivia (Plurinational State of)	2012	95.09	0.548615	12.419	82.671
Bolivia (Plurinational State of)	2013	95.27	0.554788	13.4392	81.8308
Bolivia (Plurinational State of)	2014	95.47	0.560935	15.5971	79.8729
Bolivia (Plurinational State of)	2015	95.66	0.567001	12.8573	82.8027
Bolivia (Plurinational State of)	2016	95.83	0.57308	14.2177	81.6123
Bolivia (Plurinational State of)	2017	95.97	0.579241	12.2003	83.7697
Bolivia (Plurinational State of)	2018	96.17	0.585184	12.3632	83.8068
Bolivia (Plurinational State of)	2019	96.33	0.590692	16.1857	80.1443
Bolivia (Plurinational State of)	2020	96.36	0.594854	17.4579	78.9021
Bolivia (Plurinational State of)	2021	96.45	0.599011	32.719	63.731
Bosnia and Herzegovina	1990	94.21	0.541133	16.1186	78.0914
Bosnia and Herzegovina	1991	94	0.541346	22.8443	71.1557
Bosnia and Herzegovina	1992	90.98	0.539303	26.9888	63.9912
Bosnia and Herzegovina	1993	91.6	0.536032	12.5456	79.0544
Bosnia and Herzegovina	1994	92.61	0.533853	28.4368	64.1732
Bosnia and Herzegovina	1995	89.51	0.534026	39.4348	50.0752
Bosnia and Herzegovina	1996	94.35	0.545549	12.2025	82.1475
Bosnia and Herzegovina	1997	94.62	0.563565	21.2765	73.3435
Bosnia and Herzegovina	1998	94.9	0.58183	16.0902	78.8098
Bosnia and Herzegovina	1999	95.13	0.597997	16.1835	78.9465
Bosnia and Herzegovina	2000	95.21	0.610951	12.7045	82.5055
Bosnia and Herzegovina	2001	95.37	0.621989	14.2227	81.1473
Bosnia and Herzegovina	2002	95.34	0.632076	27.674	67.666
Bosnia and Herzegovina	2003	95.44	0.640635	45.8614	49.5786
Bosnia and Herzegovina	2004	95.52	0.647794	12.7539	82.7661
Bosnia and Herzegovina	2005	95.47	0.653859	18.2872	77.1828
Bosnia and Herzegovina	2006	95.51	0.659814	18.1775	77.3325
Bosnia and Herzegovina	2007	95.42	0.665579	15.6684	79.7516
Bosnia and Herzegovina	2008	95.57	0.671101	12.6766	82.8934
Bosnia and Herzegovina	2009	95.62	0.676033	13.9008	81.7192
Bosnia and Herzegovina	2010	95.69	0.680824	13.9902	81.6998
Bosnia and Herzegovina	2011	95.77	0.685399	12.2032	83.5668
Bosnia and Herzegovina	2012	95.84	0.689507	27.1453	68.6947
Bosnia and Herzegovina	2013	95.82	0.693509	16.8403	78.9797
Bosnia and Herzegovina	2014	95.84	0.697032	12.7928	83.0472
Bosnia and Herzegovina	2015	95.76	0.700446	25.1775	70.5825
Bosnia and Herzegovina	2016	95.77	0.704079	12.2917	83.4783
Bosnia and Herzegovina	2017	95.79	0.708053	12.7676	83.0224
Bosnia and Herzegovina	2018	95.82	0.712347	21.1771	74.6429
Bosnia and Herzegovina	2019	95.76	0.716857	14.0864	81.6736
Bosnia and Herzegovina	2020	95.63	0.720202	22.4576	73.1724
Bosnia and Herzegovina	2021	95.47	0.723078	29.7628	65.7072
Botswana	1990	87.27	0.418078	12.5238	74.7462
Botswana	1991	86.75	0.429752	12.224	74.526
Botswana	1992	86.01	0.440491	16.2307	69.7793
Botswana	1993	85.08	0.450524	35.1559	49.9241
Botswana	1994	84.08	0.459955	53.2164	30.8636
Botswana	1995	83.03	0.469267	16.4222	66.6078
Botswana	1996	82.48	0.478588	23.0386	59.4414
Botswana	1997	82.6	0.487768	16.6893	65.9107
Botswana	1998	83.08	0.496194	18.0826	64.9974
Botswana	1999	83.57	0.504979	46.1506	37.4194
Botswana	2000	83.94	0.513498	14.3184	69.6216
Botswana	2001	84.45	0.52137	12.2008	72.2492
Botswana	2002	85.26	0.529253	16.0506	69.2094
Botswana	2003	86.37	0.537	42.7904	43.5796
Botswana	2004	87.7	0.544349	12.5017	75.1983
Botswana	2005	88.84	0.551707	12.8893	75.9507
Botswana	2006	88.73	0.559222	19.0935	69.6365
Botswana	2007	89.9	0.566702	17.2944	72.6056
Botswana	2008	90.21	0.573884	22.4298	67.7802
Botswana	2009	90.51	0.579696	15.3241	75.1859
Botswana	2010	90.7	0.585824	15.8081	74.8919
Botswana	2011	91.11	0.591985	14.9061	76.2039
Botswana	2012	91.45	0.59774	17.86	73.59
Botswana	2013	91.59	0.604065	13.9089	77.6811
Botswana	2014	91.66	0.610086	22.3895	69.2705
Botswana	2015	91.62	0.615411	14.5474	77.0726
Botswana	2016	91.43	0.620798	13.0729	78.3571
Botswana	2017	90.91	0.625705	42.755	48.155
Botswana	2018	90.27	0.630607	12.4449	77.8251
Botswana	2019	89.97	0.635324	35.976	53.994
Botswana	2020	90.17	0.639275	19.8779	70.2921
Botswana	2021	89.26	0.642722	15.1306	74.1294
Brazil	1990	94.56	0.500071	12.5852	81.9748
Brazil	1991	94.71	0.504785	19.4595	75.2505
Brazil	1992	94.87	0.50854	32.3067	62.5633
Brazil	1993	94.99	0.512082	18.8058	76.1842
Brazil	1994	95.15	0.515761	17.5284	77.6216
Brazil	1995	95.29	0.519686	21.7975	73.4925
Brazil	1996	95.46	0.523863	40.6595	54.8005
Brazil	1997	95.65	0.528178	12.7893	82.8607
Brazil	1998	95.82	0.532481	12.381	83.439
Brazil	1999	95.98	0.536972	46.2048	49.7752
Brazil	2000	96.14	0.542051	14.9411	81.1989
Brazil	2001	96.29	0.547304	22.5005	73.7895
Brazil	2002	96.42	0.552776	16.7984	79.6216
Brazil	2003	96.56	0.558146	26.0039	70.5561
Brazil	2004	96.68	0.563773	20.2516	76.4284
Brazil	2005	96.79	0.569458	13.1606	83.6294
Brazil	2006	96.88	0.575339	44.1425	52.7375
Brazil	2007	96.96	0.581589	13.0611	83.8989
Brazil	2008	97.05	0.588078	14.8098	82.2402
Brazil	2009	97.15	0.594073	18.6728	78.4772
Brazil	2010	97.24	0.600446	19.177	78.063
Brazil	2011	97.32	0.606777	20.1445	77.1755
Brazil	2012	97.44	0.612619	13.4177	84.0223
Brazil	2013	97.54	0.618218	33.0433	64.4967
Brazil	2014	97.66	0.623434	46.1647	51.4953
Brazil	2015	97.76	0.62815	37.1666	60.5934
Brazil	2016	97.82	0.632235	15.6099	82.2101
Brazil	2017	97.91	0.636422	19.0031	78.9069
Brazil	2018	98	0.640803	24.6485	73.3515
Brazil	2019	98.16	0.645298	17.6538	80.5062
Brazil	2020	98.31	0.649202	47.8528	50.4572
Brazil	2021	98.42	0.653044	12.2488	86.1712
Brunei Darussalam	1990	94.84	0.666082	14.7596	80.0804
Brunei Darussalam	1991	94.92	0.671234	30.084	64.836
Brunei Darussalam	1992	95.07	0.676703	20.7559	74.3141
Brunei Darussalam	1993	95.21	0.682175	32.89	62.32
Brunei Darussalam	1994	95.34	0.687394	19.2041	76.1359
Brunei Darussalam	1995	95.49	0.692471	46.717	48.773
Brunei Darussalam	1996	95.6	0.697602	19.5919	76.0081
Brunei Darussalam	1997	95.71	0.702944	22.7995	72.9105
Brunei Darussalam	1998	95.8	0.70863	12.2055	83.5945
Brunei Darussalam	1999	95.89	0.714851	14.8423	81.0477
Brunei Darussalam	2000	95.94	0.721552	15.6011	80.3389
Brunei Darussalam	2001	96.02	0.728535	13.4033	82.6167
Brunei Darussalam	2002	96.07	0.735344	18.1784	77.8916
Brunei Darussalam	2003	96.1	0.741578	23.7294	72.3706
Brunei Darussalam	2004	96.14	0.747312	22.7026	73.4374
Brunei Darussalam	2005	96.22	0.752482	20.1616	76.0584
Brunei Darussalam	2006	96.3	0.757319	22.4378	73.8622
Brunei Darussalam	2007	96.33	0.761643	17.734	78.596
Brunei Darussalam	2008	96.39	0.765714	18.8409	77.5491
Brunei Darussalam	2009	96.4	0.769602	50.0916	46.3084
Brunei Darussalam	2010	96.39	0.773219	12.7935	83.5965
Brunei Darussalam	2011	96.36	0.776632	22.5868	73.7732
Brunei Darussalam	2012	96.35	0.780217	27.8729	68.4771
Brunei Darussalam	2013	96.34	0.784017	29.842	66.498
Brunei Darussalam	2014	96.34	0.787733	40.7026	55.6374
Brunei Darussalam	2015	96.32	0.791368	17.8587	78.4613
Brunei Darussalam	2016	96.3	0.794981	13.5562	82.7438
Brunei Darussalam	2017	96.31	0.79831	29.1194	67.1906
Brunei Darussalam	2018	96.38	0.801437	12.7388	83.6412
Brunei Darussalam	2019	96.45	0.804499	32.571	63.879
Brunei Darussalam	2020	96.58	0.807424	14.1371	82.4429
Brunei Darussalam	2021	96.43	0.810234	25.3209	71.1091
Bulgaria	1990	91.84	0.633446	13.1218	78.7182
Bulgaria	1991	91.82	0.643069	13.9565	77.8635
Bulgaria	1992	91.71	0.651187	14.0108	77.6992
Bulgaria	1993	91.72	0.659162	33.4456	58.2744
Bulgaria	1994	91.45	0.66743	43.3707	48.0793
Bulgaria	1995	91.58	0.674	35.7781	55.8019
Bulgaria	1996	91.5	0.678863	26.2309	65.2691
Bulgaria	1997	91.23	0.680221	17.9216	73.3084
Bulgaria	1998	91.52	0.678497	28.2007	63.3193
Bulgaria	1999	91.69	0.677447	21.3904	70.2996
Bulgaria	2000	91.83	0.681005	37.114	54.716
Bulgaria	2001	91.97	0.686487	17.4119	74.5581
Bulgaria	2002	92.13	0.691512	22.4367	69.6933
Bulgaria	2003	92.22	0.695566	12.2879	79.9321
Bulgaria	2004	92.19	0.699882	22.3994	69.7906
Bulgaria	2005	92.25	0.704471	12.2287	80.0213
Bulgaria	2006	92.29	0.708868	13.9282	78.3618
Bulgaria	2007	92.4	0.713192	15.0416	77.3584
Bulgaria	2008	92.48	0.717672	40.3073	52.1727
Bulgaria	2009	92.52	0.723677	27.5041	65.0159
Bulgaria	2010	92.64	0.730702	33.7093	58.9307
Bulgaria	2011	92.83	0.735749	19.6872	73.1428
Bulgaria	2012	93.01	0.739178	16.8822	76.1278
Bulgaria	2013	93.13	0.742136	13.8862	79.2438
Bulgaria	2014	93.05	0.745373	41.1433	51.9067
Bulgaria	2015	93.19	0.748979	12.2115	80.9785
Bulgaria	2016	93.23	0.752259	12.4687	80.7613
Bulgaria	2017	93.27	0.755666	17.4355	75.8345
Bulgaria	2018	93.31	0.759148	22.3917	70.9183
Bulgaria	2019	93.39	0.76236	25.7956	67.5944
Bulgaria	2020	92.82	0.76509	14.2926	78.5274
Bulgaria	2021	95.37	0.768151	16.6232	78.7468
Burkina Faso	1990	68.88	0.129696	53.0001	15.8799
Burkina Faso	1991	69	0.133299	53.0235	15.9765
Burkina Faso	1992	69.08	0.136595	59.9629	9.11706
Burkina Faso	1993	69.25	0.139825	53.8606	15.3894
Burkina Faso	1994	69.39	0.142849	59.996	9.39397
Burkina Faso	1995	69.55	0.146116	60.4662	9.08376
Burkina Faso	1996	68.71	0.150042	58.096	10.614
Burkina Faso	1997	69.69	0.154228	53.7625	15.9275
Burkina Faso	1998	70.7	0.158707	56.2893	14.4107
Burkina Faso	1999	71.23	0.163468	58.3043	12.9257
Burkina Faso	2000	71.65	0.168084	60.4252	11.2248
Burkina Faso	2001	71.99	0.172996	53.2765	18.7135
Burkina Faso	2002	72.51	0.177982	62.4524	10.0576
Burkina Faso	2003	73.06	0.183254	55.2165	17.8435
Burkina Faso	2004	73.67	0.188565	53.0002	20.6698
Burkina Faso	2005	74.3	0.194086	58.2656	16.0344
Burkina Faso	2006	74.97	0.199572	53.098	21.872
Burkina Faso	2007	75.48	0.204891	53.036	22.444
Burkina Faso	2008	76.2	0.210223	57.4266	18.7734
Burkina Faso	2009	76.7	0.215423	56.9228	19.7772
Burkina Faso	2010	77.14	0.221001	57.1656	19.9744
Burkina Faso	2011	77.56	0.226697	58.1585	19.4015
Burkina Faso	2012	77.93	0.232589	56.7941	21.1359
Burkina Faso	2013	78.37	0.238497	54.8557	23.5143
Burkina Faso	2014	78.97	0.244379	54.1777	24.7923
Burkina Faso	2015	79.54	0.250208	53.0932	26.4468
Burkina Faso	2016	80.06	0.256082	56.6585	23.4015
Burkina Faso	2017	80.63	0.262033	58.2037	22.4263
Burkina Faso	2018	81.17	0.268102	53.0531	28.1169
Burkina Faso	2019	81.5	0.274287	47.8175	33.6825
Burkina Faso	2020	81.26	0.279871	23.0588	58.2012
Burkina Faso	2021	81.79	0.285118	12.215	69.575
Burundi	1990	66.52	0.205867	53.1772	13.3428
Burundi	1991	66.2	0.208496	61.1092	5.09077
Burundi	1992	65.89	0.210865	55.1392	10.7508
Burundi	1993	65.76	0.213249	53.2747	12.4853
Burundi	1994	60.31	0.215223	58.4921	1.81793
Burundi	1995	60.57	0.215632	55.1231	5.44688
Burundi	1996	60.58	0.215526	58.0854	2.49462
Burundi	1997	60.47	0.215762	58.2141	2.25592
Burundi	1998	61.13	0.216403	53.1123	8.01771
Burundi	1999	61.72	0.216856	58.4177	3.3023
Burundi	2000	62.08	0.21687	56.8401	5.2399
Burundi	2001	63.26	0.216989	53.3138	9.94616
Burundi	2002	64.46	0.217782	54.6589	9.80107
Burundi	2003	65.56	0.218962	53.6845	11.8755
Burundi	2004	67.04	0.220919	54.2876	12.7524
Burundi	2005	68.29	0.223084	59.4171	8.87295
Burundi	2006	73.33	0.225822	56.7768	16.5532
Burundi	2007	74.56	0.228997	53.2114	21.3486
Burundi	2008	75.61	0.232854	57.8759	17.7341
Burundi	2009	76.42	0.236943	53.0004	23.4196
Burundi	2010	77.24	0.241448	53.0915	24.1485
Burundi	2011	77.93	0.246277	59.4551	18.4749
Burundi	2012	78.63	0.251572	53.0357	25.5943
Burundi	2013	79.25	0.257191	58.1024	21.1476
Burundi	2014	79.8	0.262795	57.8826	21.9174
Burundi	2015	80.11	0.267328	60.1212	19.9888
Burundi	2016	80.69	0.271588	53.2091	27.4809
Burundi	2017	81.29	0.275841	16.8168	64.4732
Burundi	2018	81.84	0.279733	12.9685	68.8715
Burundi	2019	82.32	0.283443	22.7337	59.5863
Burundi	2020	82	0.286496	12.5051	69.4949
Burundi	2021	81.79	0.289374	12.9131	68.8769
Cabo Verde	1990	88.66	0.276723	13.1853	75.4747
Cabo Verde	1991	88.64	0.282932	12.2945	76.3455
Cabo Verde	1992	88.72	0.28846	20.2666	68.4534
Cabo Verde	1993	88.78	0.294517	13.3256	75.4544
Cabo Verde	1994	88.7	0.302217	17.555	71.145
Cabo Verde	1995	87.7	0.310676	20.2977	67.4023
Cabo Verde	1996	88.91	0.319736	12.2121	76.6979
Cabo Verde	1997	89.03	0.32905	39.7196	49.3104
Cabo Verde	1998	89.26	0.338786	14.3613	74.8987
Cabo Verde	1999	89.24	0.349297	12.8767	76.3633
Cabo Verde	2000	89.68	0.359899	12.2795	77.4005
Cabo Verde	2001	89.95	0.37007	12.3441	77.6059
Cabo Verde	2002	90.17	0.379847	21.1116	69.0584
Cabo Verde	2003	90.47	0.38942	30.5803	59.8897
Cabo Verde	2004	90.75	0.398839	25.6376	65.1124
Cabo Verde	2005	91.05	0.408009	30.3667	60.6833
Cabo Verde	2006	91.49	0.417434	12.4252	79.0648
Cabo Verde	2007	91.59	0.42738	17.6034	73.9866
Cabo Verde	2008	92.09	0.437372	30.9689	61.1211
Cabo Verde	2009	92.25	0.446692	29.1327	63.1173
Cabo Verde	2010	92.49	0.455648	25.7384	66.7516
Cabo Verde	2011	92.73	0.464474	16.0569	76.6731
Cabo Verde	2012	92.81	0.472858	12.2477	80.5623
Cabo Verde	2013	93.01	0.480796	12.201	80.809
Cabo Verde	2014	93.18	0.48826	12.7954	80.3846
Cabo Verde	2015	93.25	0.495229	12.4797	80.7703
Cabo Verde	2016	93.47	0.501855	13.0655	80.4045
Cabo Verde	2017	93.6	0.508436	22.4006	71.1994
Cabo Verde	2018	93.66	0.515286	25.9021	67.7579
Cabo Verde	2019	93.79	0.522488	19.6078	74.1822
Cabo Verde	2020	93.87	0.528462	14.3304	79.5396
Cabo Verde	2021	93.92	0.533535	12.2006	81.7194
Cambodia	1990	70.96	0.289075	26.8207	44.1393
Cambodia	1991	71.53	0.292479	15.7117	55.8183
Cambodia	1992	72.14	0.296901	15.0944	57.0456
Cambodia	1993	72.54	0.301627	22.8128	49.7272
Cambodia	1994	72.67	0.305723	26.2273	46.4427
Cambodia	1995	73.14	0.310679	36.8429	36.2971
Cambodia	1996	73.42	0.315631	22.1213	51.2987
Cambodia	1997	73.79	0.320504	14.7759	59.0141
Cambodia	1998	74.03	0.324974	14.6758	59.3542
Cambodia	1999	74.47	0.330224	25.9679	48.5021
Cambodia	2000	74.77	0.336075	12.2673	62.5027
Cambodia	2001	75.34	0.342508	12.6029	62.7371
Cambodia	2002	75.92	0.349466	15.6728	60.2472
Cambodia	2003	76.59	0.35693	12.5477	64.0423
Cambodia	2004	77.29	0.364855	18.3794	58.9106
Cambodia	2005	78.05	0.373332	12.2142	65.8358
Cambodia	2006	78.84	0.381698	16.0283	62.8117
Cambodia	2007	79.53	0.389876	18.9606	60.5694
Cambodia	2008	80.23	0.39768	54.5536	25.6764
Cambodia	2009	80.77	0.404221	28.424	52.346
Cambodia	2010	81.2	0.410211	12.9807	68.2193
Cambodia	2011	81.76	0.415964	14.0303	67.7297
Cambodia	2012	82.32	0.42177	12.8441	69.4759
Cambodia	2013	82.77	0.427715	12.308	70.462
Cambodia	2014	83.19	0.433598	12.2029	70.9871
Cambodia	2015	83.51	0.439487	27.192	56.318
Cambodia	2016	83.79	0.445358	19.4751	64.3149
Cambodia	2017	84.06	0.451222	16.4861	67.5739
Cambodia	2018	84.32	0.457341	13.3586	70.9614
Cambodia	2019	84.57	0.463643	17.5426	67.0274
Cambodia	2020	84.81	0.468876	33.5058	51.3042
Cambodia	2021	84.21	0.473621	13.8156	70.3944
Cameroon	1990	77.53	0.303055	17.3097	60.2203
Cameroon	1991	77.44	0.309623	22.9663	54.4737
Cameroon	1992	77.18	0.315601	21.2546	55.9254
Cameroon	1993	76.96	0.320832	17.5972	59.3628
Cameroon	1994	76.89	0.32541	20.4666	56.4234
Cameroon	1995	76.65	0.329539	12.6264	64.0236
Cameroon	1996	76.43	0.333426	30.6098	45.8202
Cameroon	1997	76.17	0.337346	14.7575	61.4125
Cameroon	1998	75.91	0.341197	13.8201	62.0899
Cameroon	1999	75.82	0.344955	13.6107	62.2093
Cameroon	2000	75.71	0.348815	18.6517	57.0583
Cameroon	2001	75.69	0.352632	12.3774	63.3126
Cameroon	2002	75.71	0.356512	14.7051	61.0049
Cameroon	2003	75.87	0.360669	14.8213	61.0487
Cameroon	2004	76.3	0.3651	12.2028	64.0972
Cameroon	2005	76.79	0.369546	13.1096	63.6804
Cameroon	2006	77.23	0.374356	36.9416	40.2884
Cameroon	2007	77.74	0.37949	16.7792	60.9608
Cameroon	2008	78.38	0.384838	17.1027	61.2773
Cameroon	2009	78.96	0.390289	18.8811	60.0789
Cameroon	2010	79.45	0.396067	44.9416	34.5084
Cameroon	2011	79.88	0.402093	12.8509	67.0291
Cameroon	2012	80.41	0.40858	21.1644	59.2456
Cameroon	2013	80.74	0.415608	13.3789	67.3611
Cameroon	2014	80.96	0.423034	15.4945	65.4655
Cameroon	2015	81.44	0.43083	34.0739	47.3661
Cameroon	2016	82.24	0.438879	26.1093	56.1307
Cameroon	2017	83.03	0.447185	39.3348	43.6952
Cameroon	2018	83.69	0.455688	15.9167	67.7733
Cameroon	2019	84.31	0.464246	12.3095	72.0005
Cameroon	2020	84.26	0.472286	37.7082	46.5518
Cameroon	2021	84.12	0.479691	15.064	69.056
Canada	1990	97.81	0.781978	22.389	75.421
Canada	1991	97.91	0.784159	18.6665	79.2435
Canada	1992	97.98	0.787031	32.582	65.398
Canada	1993	98	0.789717	13.6368	84.3632
Canada	1994	98.03	0.792599	21.7069	76.3231
Canada	1995	98.08	0.796521	14.7857	83.2943
Canada	1996	98.17	0.801065	15.5975	82.5725
Canada	1997	98.23	0.804833	21.8879	76.3421
Canada	1998	98.28	0.808135	13.9354	84.3446
Canada	1999	98.31	0.812266	15.8672	82.4428
Canada	2000	98.35	0.816685	27.8316	70.5184
Canada	2001	98.36	0.820696	12.2352	86.1248
Canada	2002	98.38	0.824402	13.1624	85.2176
Canada	2003	98.4	0.827801	14.7477	83.6523
Canada	2004	98.43	0.830928	19.8538	78.5762
Canada	2005	98.42	0.833288	14.8498	83.5702
Canada	2006	98.45	0.834916	14.0044	84.4456
Canada	2007	98.46	0.836625	15.081	83.379
Canada	2008	98.49	0.838914	12.422	86.068
Canada	2009	98.53	0.841584	19.0015	79.5285
Canada	2010	98.55	0.844853	17.9829	80.5671
Canada	2011	98.6	0.848018	21.0634	77.5366
Canada	2012	98.6	0.850978	26.2704	72.3296
Canada	2013	98.59	0.853845	15.0903	83.4997
Canada	2014	98.6	0.85676	15.7477	82.8523
Canada	2015	98.6	0.859533	13.0961	85.5039
Canada	2016	98.6	0.862174	31.2427	67.3573
Canada	2017	98.6	0.865054	17.3034	81.2966
Canada	2018	98.58	0.867906	13.051	85.529
Canada	2019	98.63	0.870554	14.1862	84.4438
Canada	2020	98.51	0.871993	42.7563	55.7537
Canada	2021	98.66	0.873171	15.6004	83.0596
Central African Republic	1990	65.6	0.216825	53.1676	12.4324
Central African Republic	1991	65.18	0.220192	53.5154	11.6646
Central African Republic	1992	64.7	0.223008	53.0406	11.6594
Central African Republic	1993	64.18	0.225451	59.4302	4.7498
Central African Republic	1994	63.78	0.228488	57.9013	5.87866
Central African Republic	1995	63.38	0.231697	57.1181	6.26194
Central African Republic	1996	62.96	0.23399	53.258	9.70196
Central African Republic	1997	62.73	0.236672	53.2579	9.47205
Central African Republic	1998	62.82	0.239744	58.6379	4.18209
Central African Republic	1999	62.87	0.242989	56.3133	6.55673
Central African Republic	2000	62.99	0.246021	55.0086	7.9814
Central African Republic	2001	63.16	0.249247	58.7788	4.38115
Central African Republic	2002	63.5	0.252524	55.5867	7.91327
Central African Republic	2003	63.97	0.255102	53.235	10.735
Central African Republic	2004	64.37	0.257779	53.3485	11.0215
Central African Republic	2005	64.88	0.260452	57.9626	6.91739
Central African Republic	2006	65.36	0.263712	59.4632	5.89679
Central African Republic	2007	65.98	0.267332	55.5686	10.4114
Central African Republic	2008	66.9	0.271158	53.0158	13.8842
Central African Republic	2009	67.53	0.275339	25.7083	41.8217
Central African Republic	2010	68.05	0.279981	17.3404	50.7096
Central African Republic	2011	68.69	0.285097	13.9965	54.6935
Central African Republic	2012	69.41	0.29046	13.8999	55.5101
Central African Republic	2013	68.69	0.290105	12.4125	56.2775
Central African Republic	2014	68.38	0.289999	15.1756	53.2044
Central African Republic	2015	70.63	0.290828	24.9139	45.7161
Central African Republic	2016	71.22	0.29243	14.8578	56.3622
Central African Republic	2017	71.07	0.294752	31.5131	39.5569
Central African Republic	2018	72.3	0.298011	25.9853	46.3147
Central African Republic	2019	73.38	0.301953	12.451	60.929
Central African Republic	2020	73.35	0.305426	15.2308	58.1192
Central African Republic	2021	73.72	0.309168	35.1535	38.5665
Chad	1990	70.24	0.114639	54.9	15.34
Chad	1991	70.43	0.117955	62.5586	7.87143
Chad	1992	70.49	0.121133	60.4331	10.0569
Chad	1993	70.92	0.1236	53.0673	17.8527
Chad	1994	70.95	0.126081	57.8887	13.0613
Chad	1995	71.13	0.128289	59.6997	11.4303
Chad	1996	71.04	0.130169	53.3582	17.6818
Chad	1997	70.84	0.132136	61.7017	9.13827
Chad	1998	70.75	0.13409	60.7172	10.0328
Chad	1999	70.88	0.135825	53.7653	17.1147
Chad	2000	70.68	0.137412	59.9185	10.7615
Chad	2001	71.08	0.139664	59.1729	11.9071
Chad	2002	71.3	0.142042	57.7711	13.5289
Chad	2003	71.6	0.145348	55.3816	16.2184
Chad	2004	72.06	0.150911	60.2533	11.8067
Chad	2005	72.64	0.157033	60.5047	12.1353
Chad	2006	72.71	0.162576	59.2467	13.4633
Chad	2007	73.8	0.168161	53.197	20.603
Chad	2008	74.23	0.173397	54.3479	19.8821
Chad	2009	75	0.178335	55.7775	19.2225
Chad	2010	75.53	0.184111	53.2111	22.3189
Chad	2011	75.93	0.189592	60.2332	15.6968
Chad	2012	76.43	0.195263	53.0585	23.3715
Chad	2013	76.84	0.200953	58.0454	18.7946
Chad	2014	77.25	0.206659	58.9074	18.3426
Chad	2015	77.6	0.212429	57.6503	19.9497
Chad	2016	78.03	0.217532	53.0516	24.9784
Chad	2017	78.27	0.222207	54.8987	23.3713
Chad	2018	78.63	0.226914	54.8803	23.7497
Chad	2019	79	0.231705	55.0636	23.9364
Chad	2020	78.79	0.236103	53.008	25.782
Chad	2021	79.28	0.240436	56.7736	22.5064
Chile	1990	96.67	0.586495	43.1139	53.5561
Chile	1991	97.03	0.593007	19.084	77.946
Chile	1992	97.27	0.599106	25.8508	71.4192
Chile	1993	97.47	0.604829	13.5316	83.9384
Chile	1994	97.65	0.610674	16.2883	81.3617
Chile	1995	97.74	0.617235	12.2066	85.5334
Chile	1996	97.82	0.623694	16.1591	81.6609
Chile	1997	97.93	0.63054	23.7423	74.1877
Chile	1998	97.95	0.638083	12.3465	85.6035
Chile	1999	98.05	0.645928	32.5883	65.4617
Chile	2000	98.16	0.652989	13.9007	84.2593
Chile	2001	98.19	0.660266	31.0423	67.1477
Chile	2002	98.32	0.667888	25.9161	72.4039
Chile	2003	98.35	0.673446	30.1981	68.1519
Chile	2004	98.33	0.678258	29.2372	69.0928
Chile	2005	98.4	0.682589	13.0103	85.3897
Chile	2006	98.42	0.685893	18.3151	80.1049
Chile	2007	98.41	0.68893	13.9464	84.4636
Chile	2008	98.41	0.69236	27.9576	70.4524
Chile	2009	98.37	0.696602	13.8987	84.4713
Chile	2010	98.39	0.702305	15.6842	82.7058
Chile	2011	98.47	0.708598	12.2406	86.2294
Chile	2012	98.51	0.714743	16.0839	82.4261
Chile	2013	98.54	0.720449	16.4523	82.0877
Chile	2014	98.51	0.727276	14.9177	83.5923
Chile	2015	98.52	0.736098	12.6102	85.9098
Chile	2016	98.55	0.744972	12.6295	85.9205
Chile	2017	98.54	0.752058	32.0879	66.4521
Chile	2018	98.52	0.758626	25.8506	72.6694
Chile	2019	98.51	0.76512	14.4793	84.0307
Chile	2020	98.57	0.769214	18.3481	80.2219
Chile	2021	98.58	0.771515	36.9124	61.6676
China	1990	59.21	0.458669	17.3911	41.8189
China	1991	59.23	0.467302	12.8483	46.3817
China	1992	59.33	0.475784	12.292	47.038
China	1993	59.46	0.484354	32.6628	26.7972
China	1994	59.62	0.492579	12.3402	47.2798
China	1995	59.84	0.501501	32.6449	27.1951
China	1996	60.18	0.512034	32.6006	27.5794
China	1997	60.6	0.522327	12.2	48.4
China	1998	60.98	0.531379	16.9699	44.0101
China	1999	61.33	0.540334	27.4898	33.8402
China	2000	61.57	0.547989	22.5534	39.0166
China	2001	61.91	0.55368	23.718	38.192
China	2002	62.3	0.560543	12.4463	49.8537
China	2003	62.68	0.569019	13.3318	49.3482
China	2004	63.01	0.578178	23.0029	40.0071
China	2005	63.42	0.588052	12.2322	51.1878
China	2006	63.74	0.598758	21.8252	41.9148
China	2007	63.61	0.60952	12.2146	51.3954
China	2008	63.04	0.619455	41.7849	21.2551
China	2009	62.86	0.629308	13.1318	49.7282
China	2010	62.85	0.641521	22.4905	40.3595
China	2011	63.09	0.651448	12.6433	50.4467
China	2012	63.28	0.657144	35.9704	27.3096
China	2013	63.44	0.663103	14.6126	48.8274
China	2014	63.6	0.668641	21.3324	42.2676
China	2015	63.73	0.67194	33.2449	30.4851
China	2016	63.82	0.676218	12.2	51.62
China	2017	63.91	0.68462	50.1331	13.7769
China	2018	63.98	0.693718	12.6965	51.2835
China	2019	64.06	0.703687	37.7101	26.3499
China	2020	64.21	0.713365	26.4167	37.7933
China	2021	64.21	0.72163	22.6723	41.5377
Colombia	1990	94.52	0.48072	26.6346	67.8854
Colombia	1991	94.4	0.48234	21.333	73.067
Colombia	1992	94.44	0.484572	14.9629	79.4771
Colombia	1993	94.61	0.488229	17.4789	77.1311
Colombia	1994	94.75	0.493278	16.1421	78.6079
Colombia	1995	94.92	0.499103	15.6548	79.2652
Colombia	1996	95.05	0.504987	19.8392	75.2108
Colombia	1997	95.24	0.51108	12.2221	83.0179
Colombia	1998	95.4	0.517023	12.7077	82.6923
Colombia	1999	95.49	0.522436	18.4032	77.0868
Colombia	2000	95.54	0.527839	13.3143	82.2257
Colombia	2001	95.6	0.533077	25.1837	70.4163
Colombia	2002	95.62	0.538189	22.6403	72.9797
Colombia	2003	95.99	0.543265	12.2082	83.7818
Colombia	2004	96.1	0.548602	15.2257	80.8743
Colombia	2005	96.26	0.554089	23.246	73.014
Colombia	2006	96.33	0.560183	13.4743	82.8557
Colombia	2007	96.47	0.566823	19.9352	76.5348
Colombia	2008	96.54	0.573495	17.8637	78.6763
Colombia	2009	96.55	0.579876	45.1008	51.4492
Colombia	2010	96.69	0.586408	24.4363	72.2537
Colombia	2011	96.88	0.59334	14.7465	82.1335
Colombia	2012	96.93	0.600254	27.8902	69.0398
Colombia	2013	97	0.607251	12.2029	84.7971
Colombia	2014	97.07	0.614152	16.1728	80.8972
Colombia	2015	97.12	0.620889	12.4399	84.6801
Colombia	2016	97.18	0.627554	15.7628	81.4172
Colombia	2017	97.23	0.63413	27.854	69.376
Colombia	2018	97.21	0.640255	12.5566	84.6534
Colombia	2019	97.27	0.646039	16.1258	81.1442
Colombia	2020	97.4	0.650855	27.5183	69.8817
Colombia	2021	97.46	0.655443	12.7005	84.7595
Comoros	1990	75.82	0.270048	55.5141	20.3059
Comoros	1991	76.21	0.279146	12.2058	64.0042
Comoros	1992	76.64	0.288506	15.9979	60.6421
Comoros	1993	77.04	0.297607	16.8618	60.1782
Comoros	1994	77.36	0.305707	16.5641	60.7959
Comoros	1995	77.71	0.31422	14.4516	63.2584
Comoros	1996	77.22	0.322249	36.5985	40.6215
Comoros	1997	78.1	0.330148	24.2698	53.8302
Comoros	1998	78.25	0.337518	12.2501	65.9999
Comoros	1999	79.11	0.344775	12.4172	66.6928
Comoros	2000	79.14	0.351876	14.92	64.22
Comoros	2001	79.98	0.359212	15.3379	64.6421
Comoros	2002	80.24	0.366486	15.9626	64.2774
Comoros	2003	81.03	0.373411	20.2542	60.7758
Comoros	2004	81.49	0.380036	12.2048	69.2852
Comoros	2005	81.83	0.386892	48.0017	33.8283
Comoros	2006	82.13	0.393521	17.305	64.825
Comoros	2007	82.24	0.399051	12.3431	69.8969
Comoros	2008	82.92	0.40465	37.5131	45.4069
Comoros	2009	82.6	0.410254	17.5176	65.0824
Comoros	2010	83.51	0.415543	31.3042	52.2058
Comoros	2011	83.4	0.421093	32.1156	51.2844
Comoros	2012	84	0.42673	12.4183	71.5817
Comoros	2013	84.41	0.43279	12.9489	71.4611
Comoros	2014	84.81	0.438845	20.4462	64.3638
Comoros	2015	85.24	0.444712	13.796	71.444
Comoros	2016	85.58	0.450507	25.0849	60.4951
Comoros	2017	85.72	0.456281	12.2429	73.4771
Comoros	2018	86.21	0.461951	14.3081	71.9019
Comoros	2019	86.09	0.467388	18.5486	67.5414
Comoros	2020	86.59	0.472003	13.478	73.112
Comoros	2021	86.19	0.475979	12.2389	73.9511
Congo	1990	76.16	0.420655	12.4278	63.7322
Congo	1991	75.79	0.426734	19.517	56.273
Congo	1992	75.53	0.431988	15.5335	59.9965
Congo	1993	74.81	0.436607	16.3392	58.4708
Congo	1994	74.72	0.440168	26.9215	47.7985
Congo	1995	74.54	0.443744	23.4618	51.0782
Congo	1996	74.29	0.447567	20.9249	53.3651
Congo	1997	66.97	0.451027	12.2186	54.7514
Congo	1998	71.64	0.454445	15.1083	56.5317
Congo	1999	73.93	0.457177	12.3351	61.5949
Congo	2000	74.66	0.460765	13.2958	61.3642
Congo	2001	75.62	0.463752	23.5668	52.0532
Congo	2002	76.14	0.467037	12.4164	63.7236
Congo	2003	76.75	0.470134	17.799	58.951
Congo	2004	77.5	0.473612	22.5273	54.9727
Congo	2005	78.39	0.478138	19.2585	59.1315
Congo	2006	79.29	0.483356	50.3519	28.9381
Congo	2007	79.96	0.487641	36.6654	43.2946
Congo	2008	80.84	0.492823	13.341	67.499
Congo	2009	81.55	0.4983	20.2775	61.2725
Congo	2010	82.02	0.505543	22.6151	59.4049
Congo	2011	82.56	0.513816	30.7064	51.8536
Congo	2012	82.79	0.522928	29.637	53.153
Congo	2013	83.16	0.531552	21.4596	61.7004
Congo	2014	83.47	0.540594	15.3039	68.1661
Congo	2015	83.91	0.548414	12.767	71.143
Congo	2016	84.39	0.555109	18.6254	65.7646
Congo	2017	84.78	0.561834	13.5245	71.2555
Congo	2018	85.07	0.567794	28.7659	56.3041
Congo	2019	85.29	0.573374	12.9105	72.3795
Congo	2020	85.25	0.578452	21.5714	63.6786
Congo	2021	85.07	0.583075	13.0775	71.9925
Cook Islands	1990	77.29	0.564515	12.2022	65.0878
Cook Islands	1991	78.77	0.570623	28.4571	50.3129
Cook Islands	1992	79.09	0.577123	22.6179	56.4721
Cook Islands	1993	79.44	0.584059	27.924	51.516
Cook Islands	1994	79.71	0.591541	17.4075	62.3025
Cook Islands	1995	79.88	0.59879	17.337	62.543
Cook Islands	1996	80.08	0.606414	25.8049	54.2751
Cook Islands	1997	77.82	0.613992	12.2089	65.6111
Cook Islands	1998	80.51	0.621202	14.7501	65.7599
Cook Islands	1999	80.68	0.628029	12.5488	68.1312
Cook Islands	2000	80.81	0.635366	29.6348	51.1752
Cook Islands	2001	81.08	0.644421	12.2958	68.7842
Cook Islands	2002	81.39	0.65279	18.5795	62.8105
Cook Islands	2003	81.77	0.661465	22.5355	59.2345
Cook Islands	2004	82.09	0.66877	14.3234	67.7666
Cook Islands	2005	82.33	0.674004	22.3966	59.9334
Cook Islands	2006	82.61	0.680644	19.7574	62.8526
Cook Islands	2007	82.88	0.687505	16.2804	66.5996
Cook Islands	2008	83.21	0.695592	14.6067	68.6033
Cook Islands	2009	83.46	0.703777	39.7226	43.7374
Cook Islands	2010	83.58	0.711862	32.6769	50.9031
Cook Islands	2011	83.67	0.719445	32.6142	51.0558
Cook Islands	2012	83.78	0.726963	24.7514	59.0286
Cook Islands	2013	83.88	0.733317	31.008	52.872
Cook Islands	2014	83.96	0.739596	12.4234	71.5366
Cook Islands	2015	84.01	0.74655	46.2978	37.7122
Cook Islands	2016	84.08	0.752353	14.4699	69.6101
Cook Islands	2017	84.23	0.758234	25.8868	58.3432
Cook Islands	2018	84.4	0.764041	12.8398	71.5602
Cook Islands	2019	84.53	0.769796	28.8087	55.7213
Cook Islands	2020	84.25	0.774701	43.6116	40.6384
Cook Islands	2021	84.5	0.77911	12.9061	71.5939
Costa Rica	1990	97.57	0.534125	18.7235	78.8465
Costa Rica	1991	97.62	0.539342	27.0192	70.6008
Costa Rica	1992	97.66	0.544624	14.0489	83.6111
Costa Rica	1993	97.72	0.549947	43.2276	54.4924
Costa Rica	1994	97.72	0.555171	12.6842	85.0358
Costa Rica	1995	97.7	0.560547	20.1218	77.5782
Costa Rica	1996	97.78	0.565181	14.0172	83.7628
Costa Rica	1997	97.71	0.570128	32.6002	65.1098
Costa Rica	1998	97.8	0.576067	13.0806	84.7194
Costa Rica	1999	97.85	0.582229	15.3756	82.4744
Costa Rica	2000	98.01	0.588243	21.1376	76.8724
Costa Rica	2001	98	0.594889	26.259	71.741
Costa Rica	2002	98.04	0.600894	30.2046	67.8354
Costa Rica	2003	98.1	0.605766	28.4345	69.6655
Costa Rica	2004	98.15	0.610316	21.8425	76.3075
Costa Rica	2005	98.22	0.614413	12.2572	85.9628
Costa Rica	2006	98.17	0.61785	12.2775	85.8925
Costa Rica	2007	98.2	0.621201	12.3448	85.8552
Costa Rica	2008	98.23	0.625704	17.2938	80.9362
Costa Rica	2009	98.29	0.631291	20.695	77.595
Costa Rica	2010	98.17	0.636595	12.8847	85.2853
Costa Rica	2011	98.25	0.641201	15.2585	82.9915
Costa Rica	2012	98.3	0.646574	13.5101	84.7899
Costa Rica	2013	98.34	0.651946	24.0869	74.2531
Costa Rica	2014	98.35	0.65689	42.5728	55.7772
Costa Rica	2015	98.33	0.66203	15.5996	82.7304
Costa Rica	2016	98.27	0.66743	36.1873	62.0827
Costa Rica	2017	98.28	0.673621	44.1012	54.1788
Costa Rica	2018	98.28	0.681296	18.4371	79.8429
Costa Rica	2019	98.32	0.690049	12.237	86.083
Costa Rica	2020	98.4	0.696195	15.318	83.082
Costa Rica	2021	98.21	0.70034	13.0552	85.1548
Croatia	1990	95.05	0.668906	19.126	75.924
Croatia	1991	93.99	0.674725	13.3332	80.6568
Croatia	1992	94.71	0.678093	17.2927	77.4173
Croatia	1993	95.49	0.678221	17.9421	77.5479
Croatia	1994	95.88	0.677548	12.2132	83.6668
Croatia	1995	95.84	0.677029	46.9166	48.9234
Croatia	1996	96.31	0.679507	29.2284	67.0816
Croatia	1997	96.5	0.685365	16.0194	80.4806
Croatia	1998	96.78	0.691366	14.1821	82.5979
Croatia	1999	96.98	0.696636	12.2168	84.7632
Croatia	2000	97.18	0.70304	12.7448	84.4352
Croatia	2001	97.32	0.709537	17.4616	79.8584
Croatia	2002	97.46	0.715383	19.2149	78.2451
Croatia	2003	97.57	0.72113	29.6661	67.9039
Croatia	2004	97.71	0.726328	12.206	85.504
Croatia	2005	97.78	0.732154	20.4903	77.2897
Croatia	2006	97.92	0.738067	14.7758	83.1442
Croatia	2007	97.99	0.743149	32.5918	65.3982
Croatia	2008	98.09	0.74847	16.3386	81.7514
Croatia	2009	98.2	0.754066	14.7642	83.4358
Croatia	2010	98.31	0.759472	33.1715	65.1385
Croatia	2011	98.33	0.763686	25.1598	73.1702
Croatia	2012	98.33	0.767405	13.9216	84.4084
Croatia	2013	98.29	0.771152	18.5164	79.7736
Croatia	2014	98.22	0.774479	17.419	80.801
Croatia	2015	98.12	0.777866	20.2238	77.8962
Croatia	2016	98.08	0.781444	27.5901	70.4899
Croatia	2017	97.95	0.785075	13.5214	84.4286
Croatia	2018	97.82	0.788671	17.6332	80.1868
Croatia	2019	97.8	0.792475	31.0362	66.7638
Croatia	2020	97.74	0.795462	22.3891	75.3509
Croatia	2021	97.64	0.798341	17.9886	79.6514
Cuba	1990	97.84	0.558019	15.8451	81.9949
Cuba	1991	97.92	0.563414	12.5595	85.3605
Cuba	1992	98.05	0.566169	13.2673	84.7827
Cuba	1993	98.12	0.565441	15.5961	82.5239
Cuba	1994	98.08	0.563186	20.1723	77.9077
Cuba	1995	98.1	0.560766	18.5657	79.5343
Cuba	1996	98.28	0.559346	17.9806	80.2994
Cuba	1997	98.35	0.558925	13.1906	85.1594
Cuba	1998	98.41	0.559363	21.2741	77.1359
Cuba	1999	98.49	0.561821	17.0123	81.4777
Cuba	2000	98.54	0.566677	13.4777	85.0623
Cuba	2001	98.65	0.572754	13.1487	85.5013
Cuba	2002	98.7	0.579968	14.14	84.56
Cuba	2003	98.73	0.587648	16.5645	82.1655
Cuba	2004	98.79	0.594349	14.9086	83.8814
Cuba	2005	98.79	0.599864	15.5553	83.2347
Cuba	2006	98.9	0.604971	17.8723	81.0277
Cuba	2007	98.9	0.607618	12.3964	86.5036
Cuba	2008	98.9	0.609401	15.6799	83.2201
Cuba	2009	98.88	0.611776	31.4634	67.4166
Cuba	2010	98.91	0.615261	49.5468	49.3632
Cuba	2011	98.91	0.620387	14.6786	84.2314
Cuba	2012	98.93	0.626156	16.35	82.58
Cuba	2013	98.96	0.63184	12.6516	86.3084
Cuba	2014	98.98	0.637304	29.3204	69.6596
Cuba	2015	98.96	0.642819	13.9144	85.0456
Cuba	2016	98.99	0.647908	19.0205	79.9695
Cuba	2017	99	0.652309	12.93	86.07
Cuba	2018	98.99	0.656859	12.2489	86.7411
Cuba	2019	98.92	0.661675	12.9702	85.9498
Cuba	2020	98.96	0.665211	12.6565	86.3035
Cuba	2021	98.97	0.66873	13.2846	85.6854
Cyprus	1990	96.3	0.648231	25.9002	70.3998
Cyprus	1991	96.49	0.655726	15.7907	80.6993
Cyprus	1992	96.64	0.666012	19.0225	77.6175
Cyprus	1993	96.77	0.677547	23.0438	73.7262
Cyprus	1994	96.88	0.688829	20.2314	76.6486
Cyprus	1995	96.95	0.699924	13.2491	83.7009
Cyprus	1996	96.92	0.70984	15.7211	81.1989
Cyprus	1997	96.8	0.718864	15.077	81.723
Cyprus	1998	96.54	0.727964	13.1182	83.4218
Cyprus	1999	96.27	0.736846	22.8614	73.4086
Cyprus	2000	96	0.745199	26.0256	69.9744
Cyprus	2001	95.85	0.753595	12.6374	83.2126
Cyprus	2002	95.68	0.761502	12.8036	82.8764
Cyprus	2003	95.55	0.767896	14.8291	80.7209
Cyprus	2004	95.41	0.773765	12.2908	83.1192
Cyprus	2005	95.27	0.779031	20.3181	74.9519
Cyprus	2006	95.35	0.784561	28.5292	66.8208
Cyprus	2007	95.44	0.792068	17.3797	78.0603
Cyprus	2008	95.48	0.799454	13.4487	82.0313
Cyprus	2009	95.54	0.805112	17.8643	77.6757
Cyprus	2010	95.64	0.80984	40.2293	55.4107
Cyprus	2011	95.79	0.813726	12.2445	83.5455
Cyprus	2012	96.01	0.816979	12.2364	83.7736
Cyprus	2013	96.28	0.819381	12.9578	83.3222
Cyprus	2014	96.55	0.821184	13.9584	82.5916
Cyprus	2015	96.81	0.822733	22.7708	74.0392
Cyprus	2016	97.24	0.824284	14.9902	82.2498
Cyprus	2017	97.7	0.82614	12.4739	85.2261
Cyprus	2018	98.05	0.828343	12.2323	85.8177
Cyprus	2019	98.17	0.830981	16.3324	81.8376
Cyprus	2020	98.37	0.83306	14.9733	83.3967
Cyprus	2021	98.18	0.835631	14.7504	83.4296
Czechia	1990	95.17	0.681848	22.3917	72.7783
Czechia	1991	95.28	0.688003	17.3128	77.9672
Czechia	1992	95.39	0.697578	45.7387	49.6513
Czechia	1993	95.58	0.710853	14.1912	81.3888
Czechia	1994	95.66	0.72597	22.6657	72.9943
Czechia	1995	95.76	0.737982	14.6765	81.0835
Czechia	1996	95.97	0.746041	17.3855	78.5845
Czechia	1997	95.99	0.75168	29.1784	66.8116
Czechia	1998	96.17	0.757034	13.946	82.224
Czechia	1999	96.26	0.762429	19.0086	77.2514
Czechia	2000	96.33	0.767766	13.0158	83.3142
Czechia	2001	96.55	0.772167	17.5048	79.0452
Czechia	2002	96.87	0.776928	22.5791	74.2909
Czechia	2003	97.19	0.782448	17.6141	79.5759
Czechia	2004	97.51	0.787126	16.1058	81.4042
Czechia	2005	97.66	0.791334	14.3242	83.3358
Czechia	2006	97.74	0.794923	14.7494	82.9906
Czechia	2007	97.78	0.798254	18.9931	78.7869
Czechia	2008	97.83	0.801765	13.289	84.541
Czechia	2009	97.88	0.804962	21.4036	76.4764
Czechia	2010	97.93	0.808747	21.2753	76.6547
Czechia	2011	97.97	0.812055	17.5837	80.3863
Czechia	2012	98.02	0.81423	24.0299	73.9901
Czechia	2013	98.05	0.815615	12.6356	85.4144
Czechia	2014	98.1	0.816227	14.3391	83.7609
Czechia	2015	98.1	0.816565	12.7487	85.3513
Czechia	2016	98.2	0.817153	15.2202	82.9798
Czechia	2017	98.43	0.819068	14.7693	83.6607
Czechia	2018	98.61	0.822034	27.7764	70.8336
Czechia	2019	98.7	0.824784	12.2574	86.4426
Czechia	2020	97.1	0.826627	12.7673	84.3327
Czechia	2021	98.6	0.82845	27.4801	71.1199
Côte d'Ivoire	1990	74.38	0.27932	12.8748	61.5052
Côte d'Ivoire	1991	73.99	0.286493	18.2285	55.7615
Côte d'Ivoire	1992	73.52	0.293451	53.5048	20.0152
Côte d'Ivoire	1993	72.97	0.299743	46.7282	26.2418
Côte d'Ivoire	1994	72.43	0.305211	14.6099	57.8201
Côte d'Ivoire	1995	71.97	0.310106	31.0859	40.8841
Côte d'Ivoire	1996	71.92	0.314965	29.0515	42.8685
Côte d'Ivoire	1997	71.96	0.319844	13.9714	57.9886
Côte d'Ivoire	1998	72.07	0.324713	16.5094	55.5606
Côte d'Ivoire	1999	72.28	0.329201	12.7731	59.5069
Côte d'Ivoire	2000	72.62	0.333015	12.4173	60.2027
Côte d'Ivoire	2001	72.94	0.336546	44.0878	28.8522
Côte d'Ivoire	2002	73.16	0.339978	13.0122	60.1478
Côte d'Ivoire	2003	73.54	0.343349	14.6553	58.8847
Côte d'Ivoire	2004	74.1	0.346375	12.9953	61.1047
Côte d'Ivoire	2005	74.88	0.348728	13.3392	61.5408
Côte d'Ivoire	2006	75.75	0.350716	17.571	58.179
Côte d'Ivoire	2007	76.47	0.352727	26.4006	50.0694
Côte d'Ivoire	2008	77.23	0.355088	13.5341	63.6959
Côte d'Ivoire	2009	77.72	0.357939	12.966	64.754
Côte d'Ivoire	2010	77.93	0.361205	12.539	65.391
Côte d'Ivoire	2011	78.13	0.364084	24.3148	53.8152
Côte d'Ivoire	2012	79.18	0.367832	29.4332	49.7468
Côte d'Ivoire	2013	79.82	0.372354	14.2523	65.5677
Côte d'Ivoire	2014	80.38	0.377575	21.7756	58.6044
Côte d'Ivoire	2015	81.07	0.383491	28.3179	52.7521
Côte d'Ivoire	2016	81.83	0.389825	22.1612	59.6688
Côte d'Ivoire	2017	82.56	0.396694	12.603	69.957
Côte d'Ivoire	2018	83.23	0.404092	23.1056	60.1244
Côte d'Ivoire	2019	83.81	0.411726	14.9569	68.8531
Côte d'Ivoire	2020	83.68	0.41904	18.6052	65.0748
Côte d'Ivoire	2021	84.29	0.425942	12.2652	72.0248
Democratic People's Republic of Korea	1990	61.29	0.49778	33.4687	27.8213
Democratic People's Republic of Korea	1991	61.4	0.499121	15.6135	45.7865
Democratic People's Republic of Korea	1992	61.5	0.49963	12.3214	49.1786
Democratic People's Republic of Korea	1993	61.53	0.499701	14.2624	47.2676
Democratic People's Republic of Korea	1994	61.59	0.499531	20.482	41.108
Democratic People's Republic of Korea	1995	52.94	0.499081	14.1973	38.7427
Democratic People's Republic of Korea	1996	54.86	0.498429	25.8017	29.0583
Democratic People's Republic of Korea	1997	54.76	0.497137	13.7855	40.9745
Democratic People's Republic of Korea	1998	54.62	0.496159	14.7898	39.8302
Democratic People's Republic of Korea	1999	54.51	0.496485	20.1744	34.3356
Democratic People's Republic of Korea	2000	54.4	0.497462	33.9477	20.4523
Democratic People's Republic of Korea	2001	54.31	0.499674	14.0409	40.2691
Democratic People's Republic of Korea	2002	54.2	0.502634	44.6713	9.52873
Democratic People's Republic of Korea	2003	61.13	0.506165	12.6324	48.4976
Democratic People's Republic of Korea	2004	61.09	0.510229	27.8224	33.2676
Democratic People's Republic of Korea	2005	61.13	0.515098	14.6166	46.5134
Democratic People's Republic of Korea	2006	61.13	0.519741	45.7795	15.3505
Democratic People's Republic of Korea	2007	61.12	0.524067	29.6033	31.5167
Democratic People's Republic of Korea	2008	61.16	0.528813	17.2945	43.8655
Democratic People's Republic of Korea	2009	61.14	0.533114	17.2943	43.8457
Democratic People's Republic of Korea	2010	61.17	0.537193	13.6796	47.4904
Democratic People's Republic of Korea	2011	61.23	0.541212	13.5096	47.7204
Democratic People's Republic of Korea	2012	61.29	0.545332	12.4834	48.8066
Democratic People's Republic of Korea	2013	61.37	0.549483	12.8753	48.4947
Democratic People's Republic of Korea	2014	61.44	0.553604	22.5186	38.9214
Democratic People's Republic of Korea	2015	61.53	0.557321	21.3493	40.1807
Democratic People's Republic of Korea	2016	61.65	0.560744	36.0376	25.6124
Democratic People's Republic of Korea	2017	61.89	0.563388	12.2498	49.6402
Democratic People's Republic of Korea	2018	62.06	0.565161	16.0302	46.0298
Democratic People's Republic of Korea	2019	62.19	0.566766	24.6342	37.5558
Democratic People's Republic of Korea	2020	61.97	0.568189	23.7446	38.2254
Democratic People's Republic of Korea	2021	62.27	0.569855	15.0481	47.2219
Democratic Republic of the Congo	1990	71.94	0.289843	39.0213	32.9187
Democratic Republic of the Congo	1991	71.87	0.290432	16.1983	55.6717
Democratic Republic of the Congo	1992	71.92	0.290959	22.4148	49.5052
Democratic Republic of the Congo	1993	71.72	0.289629	22.5001	49.2199
Democratic Republic of the Congo	1994	71.57	0.286859	23.6829	47.8871
Democratic Republic of the Congo	1995	71.67	0.283968	41.4607	30.2093
Democratic Republic of the Congo	1996	69.82	0.280413	25.2852	44.5348
Democratic Republic of the Congo	1997	71.11	0.276337	12.2334	58.8766
Democratic Republic of the Congo	1998	71.49	0.271814	55.7046	15.7854
Democratic Republic of the Congo	1999	71.79	0.267368	53.0636	18.7264
Democratic Republic of the Congo	2000	72.3	0.262457	56.1044	16.1956
Democratic Republic of the Congo	2001	72.68	0.257858	59.7242	12.9558
Democratic Republic of the Congo	2002	72.76	0.254136	59.1235	13.6365
Democratic Republic of the Congo	2003	73.28	0.252334	56.6623	16.6177
Democratic Republic of the Congo	2004	74.02	0.252471	58.0112	16.0088
Democratic Republic of the Congo	2005	74.68	0.254161	56.2861	18.3939
Democratic Republic of the Congo	2006	75.29	0.257355	53.0572	22.2328
Democratic Republic of the Congo	2007	75.88	0.262272	57.9019	17.9781
Democratic Republic of the Congo	2008	76.34	0.268104	53.0837	23.2563
Democratic Republic of the Congo	2009	76.95	0.274361	12.3363	64.6137
Democratic Republic of the Congo	2010	77.77	0.282224	13.3105	64.4595
Democratic Republic of the Congo	2011	78.41	0.290873	15.5121	62.8979
Democratic Republic of the Congo	2012	79.06	0.300455	19.1337	59.9263
Democratic Republic of the Congo	2013	79.8	0.310831	36.0252	43.7748
Democratic Republic of the Congo	2014	80.6	0.321623	17.9529	62.6471
Democratic Republic of the Congo	2015	81.36	0.332421	12.9925	68.3675
Democratic Republic of the Congo	2016	81.94	0.341989	15.4157	66.5243
Democratic Republic of the Congo	2017	82.53	0.351102	15.8966	66.6334
Democratic Republic of the Congo	2018	83.33	0.360288	24.5916	58.7384
Democratic Republic of the Congo	2019	83.75	0.369341	14.229	69.521
Democratic Republic of the Congo	2020	83.74	0.376712	13.6483	70.0917
Democratic Republic of the Congo	2021	83.83	0.38318	14.2104	69.6196
Denmark	1990	98.33	0.801155	12.3143	86.0157
Denmark	1991	98.38	0.80454	15.5985	82.7815
Denmark	1992	98.48	0.808164	22.9548	75.5252
Denmark	1993	98.61	0.811586	18.6388	79.9712
Denmark	1994	98.63	0.815139	13.5371	85.0929
Denmark	1995	98.68	0.819105	12.897	85.783
Denmark	1996	98.72	0.823375	45.0273	53.6927
Denmark	1997	98.79	0.82768	12.4226	86.3674
Denmark	1998	98.85	0.831683	17.4401	81.4099
Denmark	1999	98.86	0.835382	18.9964	79.8636
Denmark	2000	98.86	0.839184	12.6261	86.2339
Denmark	2001	98.9	0.843178	30.3086	68.5914
Denmark	2002	98.95	0.847086	14.6336	84.3164
Denmark	2003	98.97	0.850441	12.2076	86.7624
Denmark	2004	99	0.853304	12.2391	86.7609
Denmark	2005	99.04	0.855691	17.2965	81.7435
Denmark	2006	99.1	0.858033	44.9314	54.1686
Denmark	2007	99.07	0.859782	23.662	75.408
Denmark	2008	99.08	0.861782	24.0887	74.9913
Denmark	2009	99.16	0.863948	12.9769	86.1831
Denmark	2010	99.2	0.866767	32.7959	66.4041
Denmark	2011	99.22	0.869779	46.2063	53.0137
Denmark	2012	99.26	0.872518	30.0277	69.2323
Denmark	2013	99.27	0.874933	13.164	86.106
Denmark	2014	99.26	0.876815	12.7932	86.4668
Denmark	2015	99.26	0.878544	17.4031	81.8569
Denmark	2016	99.25	0.88059	12.8036	86.4464
Denmark	2017	99.24	0.883688	13.2623	85.9777
Denmark	2018	99.25	0.88753	12.2004	87.0496
Denmark	2019	99.29	0.891625	15.1455	84.1445
Denmark	2020	99.3	0.894368	12.4838	86.8162
Denmark	2021	99.31	0.896424	15.596	83.714
Djibouti	1990	78.14	0.337782	23.1523	54.9877
Djibouti	1991	78.37	0.33877	24.4365	53.9335
Djibouti	1992	78.04	0.340986	21.366	56.674
Djibouti	1993	77.75	0.344904	26.6416	51.1084
Djibouti	1994	77.24	0.347981	20.2017	57.0383
Djibouti	1995	78.11	0.351246	26.4724	51.6376
Djibouti	1996	78.12	0.354386	44.4037	33.7163
Djibouti	1997	77.93	0.358096	39.8692	38.0608
Djibouti	1998	77.98	0.361597	33.3491	44.6309
Djibouti	1999	78.09	0.365305	21.2601	56.8299
Djibouti	2000	78.21	0.369015	13.7438	64.4662
Djibouti	2001	78.28	0.372853	37.7702	40.5098
Djibouti	2002	78.4	0.37665	13.0033	65.3967
Djibouti	2003	78.71	0.380687	46.0866	32.6234
Djibouti	2004	78.82	0.384988	16.5198	62.3002
Djibouti	2005	79.26	0.389569	22.4373	56.8227
Djibouti	2006	79.26	0.395037	13.9294	65.3306
Djibouti	2007	80.01	0.400619	19.2892	60.7208
Djibouti	2008	80.39	0.406658	16.9314	63.4586
Djibouti	2009	80.72	0.411969	12.2066	68.5134
Djibouti	2010	81.02	0.416999	12.2551	68.7649
Djibouti	2011	81.51	0.422316	19.3545	62.1555
Djibouti	2012	82.06	0.427711	13.3187	68.7413
Djibouti	2013	82.57	0.43336	34.9018	47.6682
Djibouti	2014	83.06	0.439456	40.2205	42.8395
Djibouti	2015	83.48	0.445855	14.9533	68.5267
Djibouti	2016	84.04	0.453443	15.3883	68.6517
Djibouti	2017	84.51	0.46044	17.8028	66.7072
Djibouti	2018	84.96	0.467706	12.206	72.754
Djibouti	2019	85.29	0.475263	17.671	67.619
Djibouti	2020	84.72	0.48188	42.0377	42.6823
Djibouti	2021	84.86	0.487958	17.7771	67.0829
Dominica	1990	97.08	0.563603	13.5734	83.5066
Dominica	1991	97.06	0.565238	13.0942	83.9658
Dominica	1992	97.06	0.569571	33.0646	63.9954
Dominica	1993	97.09	0.578812	12.361	84.729
Dominica	1994	97.11	0.590119	15.7072	81.4028
Dominica	1995	97.15	0.601987	13.4894	83.6606
Dominica	1996	97.25	0.614382	21.7144	75.5356
Dominica	1997	97.31	0.625057	12.7892	84.5208
Dominica	1998	97.21	0.633018	14.9354	82.2746
Dominica	1999	97.28	0.639454	15.9521	81.3279
Dominica	2000	97.34	0.645831	14.7481	82.5919
Dominica	2001	97.32	0.652369	13.6743	83.6457
Dominica	2002	97.39	0.658424	12.6484	84.7416
Dominica	2003	97.32	0.663679	17.9071	79.4129
Dominica	2004	97.35	0.668952	12.5262	84.8238
Dominica	2005	97.36	0.674549	12.5332	84.8268
Dominica	2006	97.38	0.680342	12.6653	84.7147
Dominica	2007	97.18	0.685416	25.7924	71.3876
Dominica	2008	97.3	0.690198	22.4418	74.8582
Dominica	2009	97.07	0.694462	12.3938	84.6762
Dominica	2010	96.86	0.698489	42.8127	54.0473
Dominica	2011	96.67	0.702463	16.7277	79.9423
Dominica	2012	96.57	0.706871	33.775	62.795
Dominica	2013	96.41	0.71221	15.0464	81.3636
Dominica	2014	96.39	0.718456	22.545	73.845
Dominica	2015	95.74	0.724786	13.068	82.672
Dominica	2016	96.49	0.731761	14.5499	81.9401
Dominica	2017	95.31	0.736062	14.7911	80.5189
Dominica	2018	96.57	0.738936	48.2793	48.2907
Dominica	2019	96.53	0.742132	15.9164	80.6136
Dominica	2020	96.51	0.74442	20.9993	75.5107
Dominica	2021	96.38	0.746967	15.039	81.341
Dominican Republic	1990	92.03	0.442654	20.3726	71.6574
Dominican Republic	1991	92.31	0.446145	16.766	75.544
Dominican Republic	1992	92.69	0.449953	20.7864	71.9036
Dominican Republic	1993	93	0.454229	13.5544	79.4456
Dominican Republic	1994	93.37	0.458621	14.214	79.156
Dominican Republic	1995	93.64	0.463314	12.2113	81.4287
Dominican Republic	1996	93.91	0.468517	12.2326	81.6774
Dominican Republic	1997	94.14	0.474504	17.0119	77.1281
Dominican Republic	1998	94.31	0.481171	18.6042	75.7058
Dominican Republic	1999	94.61	0.488179	21.6775	72.9325
Dominican Republic	2000	94.73	0.495469	15.1302	79.5998
Dominican Republic	2001	94.87	0.502775	12.7105	82.1595
Dominican Republic	2002	95.06	0.510298	12.2473	82.8127
Dominican Republic	2003	95.11	0.517396	12.2169	82.8931
Dominican Republic	2004	94.93	0.524543	13.1075	81.8225
Dominican Republic	2005	95.06	0.532229	23.6635	71.3965
Dominican Republic	2006	95.13	0.540223	12.2292	82.9008
Dominican Republic	2007	95.16	0.548187	32.8223	62.3377
Dominican Republic	2008	95.41	0.555371	27.5485	67.8615
Dominican Republic	2009	95.5	0.561784	12.3666	83.1334
Dominican Republic	2010	95.51	0.568131	13.7046	81.8054
Dominican Republic	2011	95.46	0.573835	19.574	75.886
Dominican Republic	2012	95.36	0.578966	18.1008	77.2592
Dominican Republic	2013	95.4	0.583626	19.8205	75.5795
Dominican Republic	2014	95.38	0.588237	12.561	82.819
Dominican Republic	2015	95.71	0.592924	12.2786	83.4314
Dominican Republic	2016	95.82	0.59762	12.4087	83.4113
Dominican Republic	2017	95.79	0.60214	32.0172	63.7728
Dominican Republic	2018	95.91	0.606961	12.2576	83.6524
Dominican Republic	2019	96.03	0.611913	49.7056	46.3244
Dominican Republic	2020	96.27	0.615636	12.2042	84.0658
Dominican Republic	2021	96.32	0.619388	13.4751	82.8449
Ecuador	1990	94.84	0.518431	15.6544	79.1856
Ecuador	1991	94.85	0.517679	17.4235	77.4265
Ecuador	1992	95.13	0.518379	12.681	82.449
Ecuador	1993	95.39	0.520707	17.4666	77.9234
Ecuador	1994	95.68	0.524908	22.7827	72.8973
Ecuador	1995	95.67	0.529381	25.1374	70.5326
Ecuador	1996	95.63	0.532691	16.1975	79.4325
Ecuador	1997	95.66	0.53535	13.5265	82.1335
Ecuador	1998	95.66	0.537196	46.2791	49.3809
Ecuador	1999	95.71	0.539032	22.5176	73.1924
Ecuador	2000	95.83	0.543045	12.2005	83.6295
Ecuador	2001	95.96	0.548552	35.4002	60.5598
Ecuador	2002	96.09	0.554897	39.5135	56.5765
Ecuador	2003	96.24	0.560955	26.4216	69.8184
Ecuador	2004	96.35	0.56629	14.9413	81.4087
Ecuador	2005	96.46	0.569927	24.087	72.373
Ecuador	2006	96.55	0.572516	13.9447	82.6053
Ecuador	2007	96.66	0.574705	19.983	76.677
Ecuador	2008	96.81	0.578125	22.498	74.312
Ecuador	2009	97.03	0.582484	15.3226	81.7074
Ecuador	2010	97.18	0.588763	22.9268	74.2532
Ecuador	2011	97.44	0.596729	12.766	84.674
Ecuador	2012	97.58	0.605454	14.7466	82.8334
Ecuador	2013	97.71	0.61408	15.8934	81.8166
Ecuador	2014	97.76	0.622027	12.4296	85.3304
Ecuador	2015	97.86	0.628547	24.4924	73.3676
Ecuador	2016	97.84	0.634281	17.0486	80.7914
Ecuador	2017	97.9	0.640011	39.406	58.494
Ecuador	2018	97.91	0.645889	14.3699	83.5401
Ecuador	2019	97.95	0.651788	19.8602	78.0898
Ecuador	2020	98.22	0.656714	17.2937	80.9263
Ecuador	2021	98.34	0.661017	12.3105	86.0295
Egypt	1990	83.52	0.417183	14.7807	68.7393
Egypt	1991	84.16	0.426909	16.4624	67.6976
Egypt	1992	84.72	0.437745	19.5166	65.2034
Egypt	1993	85.14	0.44849	28.0119	57.1281
Egypt	1994	85.58	0.458727	22.1813	63.3987
Egypt	1995	86.06	0.468035	23.7413	62.3187
Egypt	1996	86.66	0.476117	16.1143	70.5457
Egypt	1997	87.07	0.482971	28.7399	58.3301
Egypt	1998	87.46	0.489184	32.6001	54.8599
Egypt	1999	87.75	0.495503	32.454	55.296
Egypt	2000	88.11	0.50217	12.5076	75.6024
Egypt	2001	88.3	0.508717	46.2447	42.0553
Egypt	2002	88.5	0.515038	13.1142	75.3858
Egypt	2003	88.67	0.520623	22.8262	65.8438
Egypt	2004	88.9	0.525182	14.8087	74.0913
Egypt	2005	89.11	0.528665	26.3575	62.7525
Egypt	2006	89.24	0.530396	29.3228	59.9172
Egypt	2007	89.39	0.529458	14.8138	74.5762
Egypt	2008	89.49	0.524744	13.5592	75.9308
Egypt	2009	89.52	0.516256	12.6607	76.8593
Egypt	2010	89.66	0.507715	12.4403	77.2197
Egypt	2011	89.83	0.504594	14.5361	75.2939
Egypt	2012	90.13	0.509157	32.5911	57.5389
Egypt	2013	90.37	0.519334	15.6023	74.7677
Egypt	2014	90.74	0.53175	45.3169	45.4231
Egypt	2015	90.8	0.54437	16.99	73.81
Egypt	2016	91.08	0.556012	19.0546	72.0254
Egypt	2017	91.28	0.566915	12.2047	79.0753
Egypt	2018	91.42	0.577443	34.5805	56.8395
Egypt	2019	91.52	0.587737	31.093	60.427
Egypt	2020	91.47	0.597363	42.994	48.476
Egypt	2021	91.43	0.606787	12.2095	79.2205
El Salvador	1990	91.95	0.373058	22.8214	69.1286
El Salvador	1991	92.14	0.374855	12.364	79.776
El Salvador	1992	92.7	0.377077	19.7527	72.9473
El Salvador	1993	93.04	0.380307	12.339	80.701
El Salvador	1994	93.28	0.385149	12.5927	80.6873
El Salvador	1995	93.69	0.39178	13.7377	79.9523
El Salvador	1996	94.07	0.400178	12.2994	81.7706
El Salvador	1997	94.32	0.410456	13.1164	81.2036
El Salvador	1998	94.39	0.421421	19.1594	75.2306
El Salvador	1999	94.95	0.432733	13.9721	80.9779
El Salvador	2000	95.17	0.443963	15.7496	79.4204
El Salvador	2001	95.16	0.454178	12.4314	82.7286
El Salvador	2002	95.66	0.462969	27.5783	68.0817
El Salvador	2003	95.68	0.470397	12.2223	83.4577
El Salvador	2004	95.76	0.476537	12.4836	83.2764
El Salvador	2005	95.78	0.482042	29.2817	66.4983
El Salvador	2006	95.86	0.486826	22.1865	73.6735
El Salvador	2007	95.99	0.49081	21.2942	74.6958
El Salvador	2008	96.12	0.495078	19.1245	76.9955
El Salvador	2009	96.01	0.49949	12.3393	83.6707
El Salvador	2010	96.27	0.504171	22.3852	73.8848
El Salvador	2011	96.33	0.508969	12.2389	84.0911
El Salvador	2012	95.94	0.513397	18.145	77.795
El Salvador	2013	95.99	0.518122	31.5325	64.4575
El Salvador	2014	95.8	0.523469	14.031	81.769
El Salvador	2015	95.53	0.529387	36.9059	58.6241
El Salvador	2016	96.42	0.53565	18.0024	78.4176
El Salvador	2017	96.66	0.541999	20.8347	75.8253
El Salvador	2018	96.79	0.548143	19.8581	76.9319
El Salvador	2019	96.94	0.554032	12.2423	84.6977
El Salvador	2020	96.99	0.55892	17.3197	79.6703
El Salvador	2021	96.9	0.563775	13.9549	82.9451
Equatorial Guinea	1990	70.81	0.268784	57.88	12.93
Equatorial Guinea	1991	70.97	0.275297	14.6774	56.2926
Equatorial Guinea	1992	71.27	0.283488	12.78	58.49
Equatorial Guinea	1993	71.48	0.292236	12.2751	59.2049
Equatorial Guinea	1994	71.57	0.300686	16.2764	55.2936
Equatorial Guinea	1995	71.7	0.310444	18.9253	52.7747
Equatorial Guinea	1996	72.09	0.324601	21.9726	50.1174
Equatorial Guinea	1997	73.68	0.350551	33.0918	40.5882
Equatorial Guinea	1998	74.65	0.371237	14.2254	60.4246
Equatorial Guinea	1999	75.59	0.391128	16.2269	59.3631
Equatorial Guinea	2000	76.55	0.411383	20.2705	56.2795
Equatorial Guinea	2001	77.88	0.43359	38.8416	39.0384
Equatorial Guinea	2002	78.83	0.451939	21.8276	57.0024
Equatorial Guinea	2003	79.42	0.467847	17.8737	61.5463
Equatorial Guinea	2004	80.01	0.48388	13.2743	66.7357
Equatorial Guinea	2005	80.31	0.498684	13.6332	66.6768
Equatorial Guinea	2006	81.28	0.51158	12.5145	68.7655
Equatorial Guinea	2007	81.86	0.524076	14.4767	67.3833
Equatorial Guinea	2008	82.22	0.537019	14.3918	67.8282
Equatorial Guinea	2009	82.64	0.548515	43.658	38.982
Equatorial Guinea	2010	82.74	0.559109	29.3421	53.3979
Equatorial Guinea	2011	82.87	0.570277	22.4589	60.4111
Equatorial Guinea	2012	83.51	0.581834	17.0454	66.4646
Equatorial Guinea	2013	84.46	0.592801	14.1502	70.3098
Equatorial Guinea	2014	85	0.603473	12.3016	72.6984
Equatorial Guinea	2015	84.83	0.613135	16.7242	68.1058
Equatorial Guinea	2016	84.7	0.621858	21.3571	63.3429
Equatorial Guinea	2017	84.91	0.630235	14.9757	69.9343
Equatorial Guinea	2018	85.01	0.638023	22.4573	62.5527
Equatorial Guinea	2019	84.95	0.645303	17.3219	67.6281
Equatorial Guinea	2020	84.08	0.652125	17.9838	66.0962
Equatorial Guinea	2021	83.9	0.657857	22.5852	61.3148
Eritrea	1990	62.73	0.216028	59.2809	3.44908
Eritrea	1991	62.83	0.222575	53.9342	8.89584
Eritrea	1992	69.89	0.230296	57.9439	11.9461
Eritrea	1993	70.62	0.239385	53.0087	17.6113
Eritrea	1994	71.77	0.250753	59.0725	12.6975
Eritrea	1995	72.43	0.261498	56.7986	15.6314
Eritrea	1996	73.27	0.272527	45.7702	27.4998
Eritrea	1997	74.05	0.283552	30.6241	43.4259
Eritrea	1998	74.08	0.293765	12.7698	61.3102
Eritrea	1999	68.34	0.303142	50.3879	17.9521
Eritrea	2000	74.44	0.310248	12.5583	61.8817
Eritrea	2001	75.98	0.317248	15.587	60.393
Eritrea	2002	76.43	0.323567	14.6314	61.7986
Eritrea	2003	76.79	0.328594	20.3773	56.4127
Eritrea	2004	77.2	0.332879	12.5735	64.6265
Eritrea	2005	77.5	0.336683	29.0914	48.4086
Eritrea	2006	78.01	0.339836	22.1335	55.8765
Eritrea	2007	78.43	0.342843	12.8059	65.6241
Eritrea	2008	78.61	0.343428	20.2566	58.3534
Eritrea	2009	79.08	0.345148	12.2203	66.8597
Eritrea	2010	79.45	0.348146	22.4752	56.9748
Eritrea	2011	79.96	0.354163	12.2907	67.6693
Eritrea	2012	80.49	0.360113	39.4106	41.0794
Eritrea	2013	80.89	0.364344	48.4773	32.4127
Eritrea	2014	81.45	0.372528	12.2777	69.1723
Eritrea	2015	81.79	0.376935	17.3521	64.4379
Eritrea	2016	82.18	0.382172	13.1079	69.0721
Eritrea	2017	82.56	0.385936	12.202	70.358
Eritrea	2018	82.96	0.391155	17.4022	65.5578
Eritrea	2019	83.32	0.396331	24.7467	58.5733
Eritrea	2020	83.57	0.400459	17.307	66.263
Eritrea	2021	83.01	0.403864	12.4184	70.5916
Estonia	1990	97.4	0.674968	19.0972	78.3028
Estonia	1991	97.45	0.685223	14.8666	82.5834
Estonia	1992	97.43	0.695587	22.4404	74.9896
Estonia	1993	97.39	0.703693	19.0075	78.3825
Estonia	1994	97.18	0.708456	22.6798	74.5002
Estonia	1995	97.37	0.713173	17.3183	80.0517
Estonia	1996	97.69	0.718813	31.2251	66.4649
Estonia	1997	97.75	0.724652	25.9741	71.7759
Estonia	1998	97.76	0.729027	19.0302	78.7298
Estonia	1999	97.83	0.733251	29.2379	68.5921
Estonia	2000	97.9	0.739713	19.8581	78.0419
Estonia	2001	97.9	0.746602	22.6939	75.2061
Estonia	2002	98.04	0.75263	48.3353	49.7047
Estonia	2003	98.14	0.757816	13.9624	84.1776
Estonia	2004	98.23	0.763224	12.4212	85.8088
Estonia	2005	98.3	0.769112	46.5773	51.7227
Estonia	2006	98.37	0.774452	21.304	77.066
Estonia	2007	98.4	0.781074	17.4041	80.9959
Estonia	2008	98.55	0.788599	37.6933	60.8567
Estonia	2009	98.7	0.794728	22.3933	76.3067
Estonia	2010	98.81	0.80083	20.2806	78.5294
Estonia	2011	98.87	0.806633	12.7128	86.1572
Estonia	2012	98.9	0.811109	12.9212	85.9788
Estonia	2013	98.99	0.814887	17.3134	81.6766
Estonia	2014	99	0.818771	27.4812	71.5188
Estonia	2015	99.05	0.823221	12.7495	86.3005
Estonia	2016	99.08	0.827364	12.2005	86.8795
Estonia	2017	99.14	0.830975	12.8248	86.3152
Estonia	2018	99.17	0.834566	16.2105	82.9595
Estonia	2019	99.21	0.838574	12.2394	86.9706
Estonia	2020	99.22	0.841817	13.1635	86.0565
Estonia	2021	99.13	0.844918	12.2703	86.8597
Eswatini	1990	85.98	0.399421	17.4131	68.5669
Eswatini	1991	86.24	0.40827	12.253	73.987
Eswatini	1992	86.27	0.416683	14.4828	71.7872
Eswatini	1993	86.22	0.424803	17.3323	68.8877
Eswatini	1994	85.71	0.432503	12.2221	73.4879
Eswatini	1995	84.84	0.440127	18.9863	65.8537
Eswatini	1996	83.57	0.447399	12.2062	71.3638
Eswatini	1997	82.48	0.45409	15.6391	66.8409
Eswatini	1998	81.07	0.460137	12.7726	68.2974
Eswatini	1999	79.63	0.465991	13.4861	66.1439
Eswatini	2000	78.11	0.471853	36.9572	41.1528
Eswatini	2001	76.69	0.477233	20.8895	55.8005
Eswatini	2002	75.94	0.482474	12.81	63.13
Eswatini	2003	75.13	0.487609	27.9702	47.1598
Eswatini	2004	74.54	0.492669	15.7767	58.7633
Eswatini	2005	74.74	0.498044	16.8909	57.8491
Eswatini	2006	75.39	0.503658	39.6128	35.7772
Eswatini	2007	75.87	0.50926	20.0621	55.8079
Eswatini	2008	76.4	0.514731	32.5823	43.8177
Eswatini	2009	77.07	0.520427	32.7441	44.3259
Eswatini	2010	78.46	0.526246	12.5137	65.9463
Eswatini	2011	79.9	0.531914	43.6045	36.2955
Eswatini	2012	80.61	0.537798	13.4022	67.2078
Eswatini	2013	81.27	0.543836	20.9373	60.3327
Eswatini	2014	82.21	0.549614	15.6051	66.6049
Eswatini	2015	83.12	0.555374	12.273	70.847
Eswatini	2016	83.69	0.561061	14.3726	69.3174
Eswatini	2017	84.4	0.566698	46.1523	38.2477
Eswatini	2018	85.12	0.572155	14.189	70.931
Eswatini	2019	85.75	0.577206	12.6465	73.1035
Eswatini	2020	85.74	0.581653	12.5264	73.2136
Eswatini	2021	85.43	0.58546	16.0301	69.3999
Ethiopia	1990	63.64	0.148034	53.058	10.582
Ethiopia	1991	65.69	0.1496	53.2894	12.4006
Ethiopia	1992	66.5	0.150174	57.8513	8.64875
Ethiopia	1993	66.89	0.151582	58.1244	8.76558
Ethiopia	1994	67.26	0.152983	59.3732	7.88679
Ethiopia	1995	67.7	0.155086	55.8096	11.8904
Ethiopia	1996	68.41	0.158127	59.4443	8.9657
Ethiopia	1997	69.05	0.161875	61.7685	7.28146
Ethiopia	1998	69.64	0.165078	58.7499	10.8901
Ethiopia	1999	69.19	0.168904	58.1619	11.0281
Ethiopia	2000	69.45	0.173419	57.8482	11.6018
Ethiopia	2001	71.98	0.178973	59.3823	12.5977
Ethiopia	2002	72.85	0.184138	55.7199	17.1301
Ethiopia	2003	73.69	0.188695	54.536	19.154
Ethiopia	2004	74.64	0.195031	55.1273	19.5127
Ethiopia	2005	75.72	0.202868	56.9585	18.7615
Ethiopia	2006	76.81	0.211524	53.8325	22.9775
Ethiopia	2007	78	0.22182	59.4165	18.5835
Ethiopia	2008	79.05	0.232872	53.0122	26.0378
Ethiopia	2009	79.97	0.244266	58.5697	21.4003
Ethiopia	2010	80.84	0.256081	53.2198	27.6202
Ethiopia	2011	81.61	0.267881	55.2769	26.3331
Ethiopia	2012	82.24	0.279007	39.6537	42.5863
Ethiopia	2013	82.81	0.289885	51.6835	31.1265
Ethiopia	2014	83.37	0.300485	23.3458	60.0242
Ethiopia	2015	83.84	0.310736	18.0534	65.7866
Ethiopia	2016	84.26	0.320432	12.2799	71.9801
Ethiopia	2017	84.75	0.329469	18.9298	65.8202
Ethiopia	2018	85.19	0.33805	12.7713	72.4187
Ethiopia	2019	85.59	0.346423	15.8421	69.7479
Ethiopia	2020	84.97	0.353216	12.9247	72.0453
Ethiopia	2021	84.8	0.358823	28.2917	56.5083
Fiji	1990	74.17	0.534649	15.916	58.254
Fiji	1991	74.26	0.538778	19.0284	55.2316
Fiji	1992	74.42	0.543189	19.8449	54.5751
Fiji	1993	74.28	0.547776	12.2392	62.0408
Fiji	1994	74.36	0.552849	40.7895	33.5705
Fiji	1995	74.38	0.558531	13.1099	61.2701
Fiji	1996	74.28	0.565042	13.1259	61.1541
Fiji	1997	74.25	0.571188	30.4064	43.8436
Fiji	1998	74.64	0.577172	12.2329	62.4071
Fiji	1999	74.2	0.583574	12.5762	61.6238
Fiji	2000	74.06	0.589197	20.0727	53.9873
Fiji	2001	74.38	0.594497	12.8939	61.4861
Fiji	2002	74.63	0.599322	38.7925	35.8375
Fiji	2003	74.54	0.60349	12.2367	62.3033
[truncated: 4,530 more rows]

## Sheet: Table S5
Supplementary Table 6. ARIMA predicts the lifetime risk of UTI and IN from 2020 to 2050
both sexes					both sexes
Year	predictive developing risk (%)	95%CI (lower)	95%CI (upper)		Year	predictive dying risk (%)	95%CI (lower)	95%CI (upper)
2020	93.8243	93.6348	94.0137		2020	0.63805	0.625872	0.650228
2021	94.0785	93.7748	94.3822		2021	0.656099	0.635574	0.676625
2022	94.3328	93.9162	94.7494		2022	0.674149	0.64488	0.703418
2023	94.5871	94.0536	95.1205		2023	0.692199	0.653569	0.730829
2024	94.8413	94.1858	95.4968		2024	0.710248	0.661609	0.758888
2025	95.0956	94.3122	95.8789		2025	0.728298	0.669011	0.787585
2026	95.3498	94.4328	96.2669		2026	0.746348	0.675796	0.816899
2027	95.6041	94.5476	96.6606		2027	0.764397	0.681988	0.846806
2028	95.8584	94.6567	97.06		2028	0.782447	0.687611	0.877283
2029	96.1126	94.7603	97.465		2029	0.800497	0.692686	0.908307
2030	96.3669	94.8584	97.8754		2030	0.818546	0.697234	0.939859
2031	96.6212	94.9513	98.291		2031	0.836596	0.701272	0.97192
2032	96.8754	95.0391	98.7118		2032	0.854646	0.704819	1.00447
2033	97.1297	95.1218	99.1375		2033	0.872695	0.707888	1.0375
2034	97.3839	95.1998	99.5681		2034	0.890745	0.710495	1.07099
2035	97.6382	95.2729	100.004		2035	0.908795	0.712652	1.10494
2036	97.8925	95.3414	100.444		2036	0.926844	0.714372	1.13932
2037	98.1467	95.4054	100.888		2037	0.944894	0.715666	1.17412
2038	98.401	95.465	101.337		2038	0.962944	0.716543	1.20934
2039	98.6553	95.5202	101.79		2039	0.980993	0.717015	1.24497
2040	98.9095	95.5712	102.248		2040	0.999043	0.717089	1.281
2041	99.1638	95.618	102.71		2041	1.01709	0.716774	1.31741
2042	99.4181	95.6608	103.175		2042	1.03514	0.716079	1.35421
2043	99.6723	95.6995	103.645		2043	1.05319	0.71501	1.39137
2044	99.9266	95.7343	104.119		2044	1.07124	0.713575	1.42891
2045	100.181	95.7652	104.596		2045	1.08929	0.711781	1.4668
2046	100.435	95.7924	105.078		2046	1.10734	0.709633	1.50505
2047	100.689	95.8157	105.563		2047	1.12539	0.707139	1.54364
2048	100.944	95.8354	106.052		2048	1.14344	0.704303	1.58258
2049	101.198	95.8515	106.544		2049	1.16149	0.701131	1.62185
2050	101.452	95.864	107.04		2050	1.17954	0.697629	1.66145
Men					Men
Year	predictive developing risk (%)	95%CI (lower)	95%CI (upper)		Year	predictive dying risk (%)	95%CI (lower)	95%CI (upper)
2020	78.0547	77.67	78.4393		2020	0.53	0.518137	0.541863
2021	78.5593	77.86	79.2586		2021	0.54	0.519837	0.560163
2022	79.064	78.0139	80.1141		2022	0.55	0.517579	0.582421
2023	79.5686	78.1304	81.0068		2023	0.56	0.51475	0.60525
2024	80.0733	78.2117	81.9349		2024	0.57	0.509893	0.630107
2025	80.5779	78.2598	82.8961		2025	0.58	0.504053	0.655947
2026	81.0826	78.2768	83.8884		2026	0.59	0.496815	0.683185
2027	81.5873	78.2645	84.91		2027	0.6	0.488559	0.711441
2028	82.0919	78.2243	85.9596		2028	0.61	0.479177	0.740823
2029	82.5966	78.1575	87.0356		2029	0.62	0.468826	0.771174
2030	83.1012	78.0653	88.1371		2030	0.63	0.457495	0.802505
2031	83.6059	77.9488	89.263		2031	0.64	0.445259	0.834741
2032	84.1106	77.8087	90.4124		2032	0.65	0.432135	0.867865
2033	84.6152	77.646	91.5844		2033	0.66	0.418168	0.901832
2034	85.1199	77.4614	92.7784		2034	0.67	0.403378	0.936622
2035	85.6245	77.2555	93.9936		2035	0.68	0.387798	0.972202
2036	86.1292	77.0289	95.2295		2036	0.69	0.371447	1.00855
2037	86.6338	76.7823	96.4854		2037	0.7	0.354349	1.04565
2038	87.1385	76.5161	97.7609		2038	0.71	0.336524	1.08348
2039	87.6432	76.2308	99.0555		2039	0.72	0.317991	1.12201
2040	88.1478	75.9269	100.369		2040	0.73	0.298766	1.16123
2041	88.6525	75.6048	101.7		2041	0.74	0.278865	1.20113
2042	89.1571	75.2649	103.049		2042	0.75	0.258304	1.2417
2043	89.6618	74.9075	104.416		2043	0.76	0.237097	1.2829
2044	90.1664	74.533	105.8		2044	0.77	0.215256	1.32474
2045	90.6711	74.1417	107.2		2045	0.78	0.192794	1.36721
2046	91.1758	73.734	108.618		2046	0.79	0.169722	1.41028
2047	91.6804	73.3101	110.051		2047	0.8	0.146052	1.45395
2048	92.1851	72.8702	111.5		2048	0.81	0.121795	1.49821
2049	92.6897	72.4147	112.965		2049	0.82	0.0969589	1.54304
2050	93.1944	71.9439	114.445		2050	0.83	0.0715546	1.58845
Women					Women
Year	predictive developing risk (%)	95%CI (lower)	95%CI (upper)		Year	predictive dying risk (%)	95%CI (lower)	95%CI (upper)
2020	95.9742	95.8527	96.0958		2020	0.728196	0.715949	0.740442
2021	96.1685	95.9736	96.3634		2021	0.746392	0.724946	0.767837
2022	96.3627	96.0954	96.6301		2022	0.764588	0.733168	0.796008
2023	96.557	96.2148	96.8992		2023	0.782784	0.740483	0.825084
2024	96.7512	96.3307	97.1718		2024	0.80098	0.746909	0.855051
2025	96.9455	96.443	97.448		2025	0.819176	0.752485	0.885866
2026	97.1397	96.5516	97.7279		2026	0.837371	0.757255	0.917488
2027	97.334	96.6564	98.0116		2027	0.855567	0.761258	0.949877
2028	97.5282	96.7576	98.2989		2028	0.873763	0.764531	0.982996
2029	97.7225	96.8552	98.5898		2029	0.891959	0.767105	1.01681
2030	97.9167	96.9493	98.8841		2030	0.910155	0.76901	1.0513
2031	98.111	97.0401	99.1818		2031	0.928351	0.770269	1.08643
2032	98.3052	97.1276	99.4828		2032	0.946547	0.770908	1.12219
2033	98.4995	97.2119	99.787		2033	0.964743	0.770945	1.15854
2034	98.6937	97.2931	100.094		2034	0.982939	0.770401	1.19548
2035	98.888	97.3713	100.405		2035	1.00113	0.769292	1.23298
2036	99.0822	97.4464	100.718		2036	1.01933	0.767634	1.27103
2037	99.2765	97.5187	101.034		2037	1.03753	0.765442	1.30961
2038	99.4707	97.5882	101.353		2038	1.05572	0.76273	1.34872
2039	99.665	97.6548	101.675		2039	1.07392	0.759509	1.38833
2040	99.8592	97.7187	102		2040	1.09211	0.755792	1.42844
2041	100.053	97.78	102.327		2041	1.11031	0.751589	1.46903
2042	100.248	97.8387	102.657		2042	1.12851	0.746911	1.5101
2043	100.442	97.8947	102.989		2043	1.1467	0.741768	1.55164
2044	100.636	97.9483	103.324		2044	1.1649	0.736168	1.59363
2045	100.83	97.9994	103.662		2045	1.18309	0.73012	1.63607
2046	101.025	98.048	104.001		2046	1.20129	0.723633	1.67895
2047	101.219	98.0942	104.344		2047	1.21949	0.716713	1.72226
2048	101.413	98.1381	104.688		2048	1.23768	0.709368	1.766
2049	101.607	98.1797	105.035		2049	1.25588	0.701605	1.81015
2050	101.802	98.2189	105.385		2050	1.27407	0.693431	1.85472

## Sheet: Table S6
territories	countries
Andean Latin America	Bolivia
	Ecuador
	Peru
Australasia	Australia
	New Zealand
Caribbean	Antigua and Barbuda
	Bahamas
	Barbados
	Belize
	Cuba
	Dominica
	Dominican Republic
	Grenada
	Guyana
	Haiti
	Jamaica
	Saint Kitts and Nevis
	Saint Lucia
	Saint Vincent and the Grenadines
	Suriname
	Trinidad and Tobago
Central Asia	Armenia
	Azerbaijan
	Georgia
	Kazakhstan
	Kyrgyzstan
	Mongolia
	Tajikistan
	Turkmenistan
	Uzbekistan
Central Europe	Albania
	Bosnia and Herzegovina
	Bulgaria
	Croatia
	Czechia
	Hungary
	Kosovo
	Montenegro
	North Macedonia
	Poland
	Romania
	Serbia
	Slovakia
	Slovenia
Central Latin America	Colombia
	Costa Rica
	El Salvador
	Guatemala
	Honduras
	Mexico
	Nicaragua
	Panama
	Venezuela
Central Sub-Saharan Africa	Angola
	Central African Republic
	Congo
	Democratic Republic of the Congo
	Equatorial Guinea
	Gabon
East Asia	China
	Democratic People's Republic of Korea
	Taiwan
Southeast Asia	Cambodia
	Indonesia
	Lao People's Democratic Republic
	Malaysia
	Maldives
	Mauritius
	Myanmar
	Philippines
	Seychelles
	Sri Lanka
	Thailand
	Timor-Leste
	Viet Nam
Southern Latin America	Argentina
	Chile
	Uruguay
Southern Sub-Saharan Africa	Botswana
	Eswatini
	Lesotho
	Namibia
	South Africa
	Zimbabwe
Tropical Latin America	Brazil
	Paraguay
Western Europe	Andorra
	Austria
	Belgium
	Cyprus
	Denmark
	Finland
	France
	Germany
	Greece
	Guernsey
	Iceland
	Ireland
	Isle of Man
	Israel
	Italy
	Jersey
	Liechtenstein
	Luxembourg
	Malta
	Monaco
	Netherlands
	Norway
	Portugal
	San Marino
	Spain
	Sweden
	Switzerland
	United Kingdom
	Vatican City
Western Sub-Saharan Africa	Benin
	Burkina Faso
	Cabo Verde
	Cameroon
	Chad
	Côte d'Ivoire
	Gambia
	Ghana
	Guinea
	Guinea-Bissau
	Liberia
	Mali
	Mauritania
	Niger
	Nigeria
	Sao Tome and Principe
	Senegal
	Sierra Leone
	Togo
Eastern Europe	Belarus
	Estonia
	Latvia
	Lithuania
	Republic of Moldova
	Russian Federation
	Ukraine
Eastern Sub-Saharan Africa	Burundi
	Comoros
	Djibouti
	Eritrea
	Ethiopia
	Kenya
	Madagascar
	Malawi
	Mozambique
	Rwanda
	Somalia
	South Sudan
	Uganda
	United Republic of Tanzania
	Zambia
High-income Asia Pacific	Brunei Darussalam
	Japan
	Republic of Korea
	Singapore
High-income North America	Canada
	United States of America
North Africa and Middle East	Afghanistan
	Algeria
	Bahrain
	Egypt
	Iran
	Iraq
	Jordan
	Kuwait
	Lebanon
	Libya
	Morocco
	Oman
	Palestine
	Qatar
	Saudi Arabia
	Sudan
	Syrian Arab Republic
	Tunisia
	Türkiye
	United Arab Emirates
	Western Sahara
	Yemen
Oceania	Fiji
	Kiribati
	Marshall Islands
	Micronesia
	Nauru
	Niue
	Palau
	Papua New Guinea
	Samoa
	Solomon Islands
	Tonga
	Tuvalu
	Vanuatu
South Asia	Bangladesh
	Bhutan
	India
	Nepal
	Pakistan
